# Supplementary material for: Comprehensive profiling of neutralizing polyclonal sera targeting coxsackievirus B3
Source: Nat Commun. 2023 Oct 12;14:6417. doi: 10.1038/s41467-023-42144-2 (PMC10570382; doi:10.1038/s41467-023-42144-2)
Supplement: Supplementary file 5 — Supplementary Data 1 [file 41467_2023_42144_MOESM5_ESM.zip]

Archive with 1 entries (1 files):
- Supplementary Data file 1.xlsx
