# Supplementary material for: Comprehensive profiling of neutralizing polyclonal sera targeting coxsackievirus B3
Source: Nat Commun. 2023 Oct 12;14:6417. doi: 10.1038/s41467-023-42144-2 (PMC10570382; doi:10.1038/s41467-023-42144-2)
Supplement: Supplementary file 5 — Supplementary Data 1 [file 41467_2023_42144_MOESM5_ESM.zip › Supplementary Data file 1.xlsx]

## Sheet: Sheet1
Accession	1	2	3	4	5	6	7	8	9	10	11	12	13	14	15	16	17	18	19	20	21	22	23	24	25	26	27	28	29	30	31	32	33	34	35	36	37	38	39	40	41	42	43	44	45	46	47	48	49
gb:UPI41518|ncbiId:UPI41518.1|UniProtKB:-N/A-|Organism:Human coxsackievirus B3|Strain Name:GD16-53/GD/CHN/2016|Protein Name:polyprotein	M	G	A	Q	V	S	T	Q	K	T	G	A	H	E	T	G	L	N	A	S	G	N	S	I	I	H	Y	T	N	I	N	Y	Y	K	D	A	A	S	N	S	A	T	R	Q	D	F	A	Q	D
gb:UPI41519|ncbiId:UPI41519.1|UniProtKB:-N/A-|Organism:Human coxsackievirus B3|Strain Name:GD16-69/GD/CHN/2016|Protein Name:polyprotein	M	G	A	Q	V	S	T	Q	K	T	G	A	H	E	T	G	L	N	A	S	G	N	S	I	I	H	Y	T	N	I	N	Y	Y	K	D	A	A	S	N	S	A	T	R	Q	D	F	A	Q	D
gb:UPI41520|ncbiId:UPI41520.1|UniProtKB:-N/A-|Organism:Human coxsackievirus B3|Strain Name:GS12-70/GS/CHN/2012|Protein Name:polyprotein	M	G	A	Q	V	S	T	Q	K	T	G	A	H	E	T	G	L	N	A	S	G	N	S	I	I	H	Y	T	N	I	N	Y	Y	K	D	A	A	S	N	S	A	T	R	Q	D	F	A	Q	D
gb:UPI41521|ncbiId:UPI41521.1|UniProtKB:-N/A-|Organism:Human coxsackievirus B3|Strain Name:GS16-305/GS/CHN/2016|Protein Name:polyprotein	M	G	A	Q	V	S	T	Q	K	T	G	A	H	E	T	G	L	N	A	S	G	N	S	I	I	H	Y	T	N	I	N	Y	Y	K	D	A	A	S	N	S	A	T	R	Q	D	F	A	Q	D
gb:UPI41522|ncbiId:UPI41522.1|UniProtKB:-N/A-|Organism:Human coxsackievirus B3|Strain Name:HuN12-42/HuN/CHN/2012|Protein Name:polyprotein	M	G	A	Q	V	S	T	Q	K	T	G	A	H	E	T	G	L	N	A	S	G	N	S	I	I	H	Y	T	N	I	N	Y	Y	K	D	A	A	S	N	S	A	T	R	Q	D	F	T	Q	D
gb:UPI41523|ncbiId:UPI41523.1|UniProtKB:-N/A-|Organism:Human coxsackievirus B3|Strain Name:HuN15-26/HuN/CHN/2015|Protein Name:polyprotein	M	G	A	Q	V	S	T	Q	K	T	G	A	H	E	T	G	L	N	A	S	G	N	S	I	I	H	Y	T	N	I	N	Y	Y	K	D	A	A	S	N	S	A	T	R	Q	D	F	A	Q	D
gb:UPI41524|ncbiId:UPI41524.1|UniProtKB:-N/A-|Organism:Human coxsackievirus B3|Strain Name:JL13-59/JL/CHN/2013|Protein Name:polyprotein	M	G	A	Q	V	S	T	Q	K	T	G	A	H	E	T	G	L	N	A	S	G	N	S	I	I	H	Y	T	N	I	N	Y	Y	K	D	A	A	S	N	S	A	T	R	Q	D	F	A	Q	D
gb:UPI41525|ncbiId:UPI41525.1|UniProtKB:-N/A-|Organism:Human coxsackievirus B3|Strain Name:JL16-3/JL/CHN/2016|Protein Name:polyprotein	M	G	A	Q	V	S	T	Q	K	T	G	A	H	E	T	G	L	N	A	S	G	N	S	I	I	H	Y	T	N	I	N	Y	Y	K	D	A	A	S	N	S	A	T	R	Q	D	F	A	Q	D
gb:UPI41526|ncbiId:UPI41526.1|UniProtKB:-N/A-|Organism:Human coxsackievirus B3|Strain Name:JL16-4/JL/CHN/2016|Protein Name:polyprotein	M	G	A	Q	V	S	T	Q	K	T	G	A	H	E	T	G	L	N	A	S	G	N	S	I	I	H	Y	T	N	I	N	Y	Y	K	D	A	A	S	N	S	A	T	R	Q	D	F	A	Q	D
gb:UPI41527|ncbiId:UPI41527.1|UniProtKB:-N/A-|Organism:Human coxsackievirus B3|Strain Name:SaX13-29/SaX/CHN/2013|Protein Name:polyprotein	M	G	A	Q	V	S	T	Q	K	T	G	A	H	E	T	G	L	N	A	S	G	N	S	I	I	H	Y	T	N	I	N	Y	Y	K	D	A	A	S	N	S	A	T	R	Q	D	F	A	Q	D
gb:UPI41528|ncbiId:UPI41528.1|UniProtKB:-N/A-|Organism:Human coxsackievirus B3|Strain Name:SaX13-63/SaX/CHN/2013|Protein Name:polyprotein	M	G	A	Q	V	S	T	Q	K	T	G	A	H	E	T	G	L	N	A	S	G	N	S	I	I	H	Y	T	N	I	N	Y	Y	K	D	A	A	S	N	S	A	T	R	Q	D	F	A	Q	D
gb:UPI41529|ncbiId:UPI41529.1|UniProtKB:-N/A-|Organism:Human coxsackievirus B3|Strain Name:SD16-DZ148-CVB3/SD/CHN/2016|Protein Name:polyprotein	M	G	A	Q	V	S	T	Q	K	T	G	A	H	E	T	G	L	N	A	S	G	N	S	I	I	H	Y	T	N	I	N	Y	Y	K	D	A	A	S	N	S	A	T	R	Q	D	F	A	Q	D
gb:UPI41530|ncbiId:UPI41530.1|UniProtKB:-N/A-|Organism:Human coxsackievirus B3|Strain Name:SD2016-LC100H-CVB3/SD/CHN/2016|Protein Name:polyprotein	M	G	A	Q	V	S	T	Q	K	T	G	A	H	E	T	G	L	N	A	S	G	N	S	I	I	H	Y	T	N	I	N	Y	Y	K	D	A	A	S	N	S	A	T	R	Q	D	F	A	Q	D
gb:UPI41531|ncbiId:UPI41531.1|UniProtKB:-N/A-|Organism:Human coxsackievirus B3|Strain Name:SD2016-LC114H-CVB3/SD/CHN/2016|Protein Name:polyprotein	M	G	A	Q	V	S	T	Q	K	T	G	A	H	E	T	G	L	N	A	S	G	N	S	I	I	H	Y	T	N	I	N	Y	Y	K	D	A	A	S	N	S	A	T	R	Q	D	F	A	Q	D
gb:UPI41532|ncbiId:UPI41532.1|UniProtKB:-N/A-|Organism:Human coxsackievirus B3|Strain Name:SD2016-LC115H-CVB3/SD/CHN/2016|Protein Name:polyprotein	M	G	A	Q	V	S	T	Q	K	T	G	A	H	E	T	G	L	N	A	S	G	N	S	I	I	H	Y	T	N	I	N	Y	Y	K	D	A	A	S	N	S	A	T	R	Q	D	F	A	Q	D
gb:UPI41533|ncbiId:UPI41533.1|UniProtKB:-N/A-|Organism:Human coxsackievirus B3|Strain Name:SD2016-LW041H-CVB3/SD/CHN/2016|Protein Name:polyprotein	M	G	A	Q	V	S	T	Q	K	T	G	A	H	E	T	G	L	N	A	S	G	N	S	I	I	H	Y	T	N	I	N	Y	Y	K	D	A	A	S	N	S	A	T	R	Q	D	F	A	Q	D
gb:UPI41534|ncbiId:UPI41534.1|UniProtKB:-N/A-|Organism:Human coxsackievirus B3|Strain Name:SD2016-TA178-CVB3/SD/CHN/2016|Protein Name:polyprotein	M	G	A	Q	V	S	T	Q	K	T	G	A	H	E	T	G	L	N	A	S	G	N	S	I	I	H	Y	T	N	I	N	Y	Y	K	D	A	A	S	N	S	A	T	R	Q	D	F	A	Q	D
gb:UPI41535|ncbiId:UPI41535.1|UniProtKB:-N/A-|Organism:Human coxsackievirus B3|Strain Name:TJ15-78/TJ/CHN/2015|Protein Name:polyprotein	M	G	A	Q	V	S	T	Q	K	T	G	A	H	E	T	G	L	N	A	S	G	N	S	I	I	H	Y	T	N	I	N	Y	Y	K	D	A	A	S	N	S	A	T	R	Q	D	F	A	Q	D
gb:UPI41536|ncbiId:UPI41536.1|UniProtKB:-N/A-|Organism:Human coxsackievirus B3|Strain Name:XJ16-62/XJ/CHN/2016|Protein Name:polyprotein	M	G	A	Q	V	S	T	Q	K	T	G	A	H	E	T	G	L	N	A	S	G	N	S	I	I	H	Y	T	N	I	N	Y	Y	K	D	A	A	S	N	S	A	T	R	Q	D	F	A	Q	D
gb:UPI41537|ncbiId:UPI41537.1|UniProtKB:-N/A-|Organism:Human coxsackievirus B3|Strain Name:XJ16-86/XJ/CHN/2016|Protein Name:polyprotein	M	G	A	Q	V	S	T	Q	K	T	G	A	H	E	T	G	L	N	A	S	G	N	S	I	I	H	Y	T	N	I	N	Y	Y	K	D	A	A	S	N	S	A	T	R	Q	D	F	A	Q	D
gb:UPI41538|ncbiId:UPI41538.1|UniProtKB:-N/A-|Organism:Human coxsackievirus B3|Strain Name:GD-2020-EV-274/GD/CHN/2020|Protein Name:polyprotein	M	G	A	Q	V	S	T	Q	K	T	G	A	H	E	T	G	V	S	A	S	G	N	S	I	I	H	Y	T	N	I	N	Y	Y	K	D	A	A	S	N	S	A	T	R	Q	D	F	A	Q	D
gb:UPI41539|ncbiId:UPI41539.1|UniProtKB:-N/A-|Organism:Human coxsackievirus B3|Strain Name:GD-2020-EV-712/GD/CHN/2020|Protein Name:polyprotein	M	G	A	Q	V	S	T	Q	K	T	G	A	H	E	T	G	L	N	A	S	G	N	S	V	I	H	Y	T	N	I	N	Y	Y	K	D	A	A	S	N	S	A	T	R	Q	D	F	A	Q	D
gb:ABW34429|ncbiId:ABW34429.1|UniProtKB:A8UMV1|Organism:Coxsackievirus B3|Strain Name:CVB3-MCH|Protein Name:polyprotein	M	G	A	Q	V	S	T	Q	K	T	G	A	H	E	T	G	V	N	A	S	G	N	S	I	I	H	Y	T	N	I	N	Y	Y	K	D	A	A	S	N	S	A	T	R	Q	D	F	A	Q	D
gb:ACH91034|ncbiId:ACH91034.1|UniProtKB:B5TMG3|Organism:Coxsackievirus B3|Strain Name:Fuyang19|Protein Name:polyprotein	M	G	A	Q	V	S	T	Q	K	T	G	A	H	E	T	G	L	N	A	S	G	N	S	I	I	H	Y	T	N	I	N	Y	Y	K	D	A	A	S	N	S	A	T	R	Q	D	F	A	Q	D
gb:ACJ05389|ncbiId:ACJ05389.1|UniProtKB:B6VAG0|Organism:Coxsackievirus B3|Strain Name:GZ803|Protein Name:polyprotein	M	G	A	Q	V	S	T	Q	K	T	G	A	H	E	T	G	L	N	A	S	G	N	S	I	I	H	Y	T	N	I	N	Y	Y	K	D	A	A	S	N	S	A	T	R	Q	D	F	A	Q	D
gb:AFS18536|ncbiId:AFS18536.1|UniProtKB:J9WSZ6|Organism:Coxsackievirus B3|Strain Name:Nancy|Protein Name:polyprotein	M	G	A	Q	V	S	T	Q	K	T	G	A	H	E	T	R	L	N	A	S	G	N	S	I	I	H	Y	T	N	I	N	Y	Y	K	D	A	A	S	N	S	A	N	R	Q	D	F	T	Q	D
gb:ACS34758|ncbiId:ACS34758.1|UniProtKB:C6JW20|Organism:Coxsackievirus B3|Strain Name:Beijing0811|Protein Name:polyprotein	M	G	A	Q	V	S	T	Q	K	T	G	A	H	E	T	G	L	N	A	S	G	N	S	I	I	H	Y	T	N	I	N	Y	Y	K	D	A	A	S	N	S	A	T	R	Q	D	F	A	Q	D
gb:AFY09604|ncbiId:AFY09604.1|UniProtKB:A0A059PAA8|Organism:Coxsackievirus B3|Strain Name:A103/KM/09|Protein Name:polyprotein	M	G	A	Q	V	S	T	Q	K	T	G	A	H	E	T	G	L	N	A	S	G	N	S	V	I	H	Y	T	N	I	N	Y	Y	K	D	A	A	S	N	S	A	T	R	Q	D	F	A	Q	D
gb:AGC54437|ncbiId:AGC54437.1|UniProtKB:L7UU34|Organism:Coxsackievirus B3|Strain Name:CVB3SD2012CHN|Protein Name:polyprotein	M	G	A	Q	V	S	T	Q	K	T	G	A	H	E	T	G	L	N	A	S	G	N	S	I	I	H	Y	T	N	I	N	Y	Y	K	D	A	A	S	N	S	A	T	R	Q	D	F	A	Q	D
gb:AGJ72750|ncbiId:AGJ72750.1|UniProtKB:M9V5H1|Organism:Coxsackievirus B3|Strain Name:AH30|Protein Name:polyprotein	M	G	A	Q	V	S	T	Q	K	T	G	A	H	E	T	G	L	N	A	S	G	N	S	I	I	H	Y	T	N	I	N	Y	Y	K	D	A	A	S	N	S	A	T	R	Q	D	F	A	Q	D
gb:AHK09954|ncbiId:AHK09954.1|UniProtKB:W8FMD3|Organism:Coxsackievirus B3|Strain Name:MKP|Protein Name:polyprotein	M	G	A	Q	V	S	T	Q	K	T	G	A	H	E	T	G	L	N	A	S	G	N	S	I	I	H	Y	T	N	I	N	Y	Y	K	D	A	A	S	N	S	A	N	R	Q	D	F	T	Q	D
gb:AHM88285|ncbiId:AHM88285.1|UniProtKB:X2F247|Organism:Coxsackievirus B3|Strain Name:KM06|Protein Name:polyprotein	M	G	A	Q	V	S	T	Q	K	T	G	A	H	E	T	G	L	N	A	S	G	N	S	I	I	H	Y	T	N	I	N	Y	Y	K	D	A	A	S	N	S	A	T	R	Q	D	F	A	Q	D
gb:AFD33642|ncbiId:AFD33642.1|UniProtKB:H9BNW9|Organism:Coxsackievirus B3|Strain Name:Macocy|Protein Name:polyprotein	M	G	A	Q	V	S	T	Q	K	T	G	A	H	E	T	G	L	N	A	S	G	N	S	I	I	H	Y	T	N	I	N	Y	Y	K	D	A	A	S	N	S	A	N	R	Q	D	F	T	Q	D
gb:AHY19027|ncbiId:AHY19027.1|UniProtKB:A0A023VU79|Organism:Coxsackievirus B3|Strain Name:2679|Protein Name:polyprotein	M	G	A	Q	V	S	T	Q	K	T	G	A	H	E	T	G	V	N	A	S	G	N	S	I	I	H	Y	T	N	I	N	Y	Y	K	D	A	A	S	N	S	A	T	R	Q	D	F	A	Q	D
gb:ALX38427|ncbiId:ALX38427.1|UniProtKB:A0A0U4EWV4|Organism:Human coxsackievirus B3|Strain Name:NIV099101LV198P7|Protein Name:polyprotein	M	G	A	Q	V	S	T	Q	K	T	G	T	H	E	T	G	L	N	A	S	G	N	S	V	I	H	Y	T	N	I	N	Y	Y	K	D	A	A	S	N	S	A	T	R	Q	D	F	A	Q	D
gb:ANQ31687|ncbiId:ANQ31687.1|UniProtKB:A0A1B1ESH9|Organism:Human coxsackievirus B3|Strain Name:EV-B CV-B3/PMKA0219/THA/2010|Protein Name:polyprotein	M	G	A	Q	V	S	T	Q	K	T	G	A	H	E	T	G	L	N	A	S	G	N	S	I	I	H	Y	T	N	I	N	Y	Y	K	D	A	A	S	N	S	A	T	R	Q	D	F	A	Q	D
gb:ANQ31686|ncbiId:ANQ31686.1|UniProtKB:A0A1B1ESJ9|Organism:Human coxsackievirus B3|Strain Name:EV-B CV-B3/PMKA0906/THA/2010|Protein Name:polyprotein	M	G	A	Q	V	S	T	Q	K	T	G	A	H	E	T	G	V	N	A	S	G	N	S	I	I	H	Y	T	N	I	N	Y	Y	K	D	A	A	S	N	S	A	T	R	Q	D	F	A	Q	D
gb:AMB57001|ncbiId:AMB57001.1|UniProtKB:A0A0Y0MN15|Organism:Human coxsackievirus B3|Strain Name:NIV09001C4LVH5|Protein Name:polyprotein	M	G	A	Q	V	S	T	Q	K	T	G	A	H	E	T	G	L	N	A	S	G	N	S	V	I	H	Y	T	N	I	N	Y	Y	K	D	A	A	S	N	S	A	T	R	Q	D	F	A	Q	D
gb:AMB57003|ncbiId:AMB57003.1|UniProtKB:A0A0Y0MEK1|Organism:Human coxsackievirus B3|Strain Name:NIV0917801LV243|Protein Name:polyprotein	M	G	A	Q	V	S	T	Q	K	T	G	A	H	E	T	G	L	N	A	S	G	N	S	V	I	H	Y	T	N	I	N	Y	Y	K	D	A	A	S	N	S	A	T	R	Q	D	F	A	Q	D
gb:AMB57007|ncbiId:AMB57007.1|UniProtKB:A0A0Y0MVE8|Organism:Human coxsackievirus B3|Strain Name:NIV094331LV26|Protein Name:polyprotein	M	G	A	Q	V	S	T	Q	K	T	G	A	H	E	T	G	L	N	A	S	G	N	S	V	I	H	Y	T	N	I	N	Y	Y	K	D	A	A	S	N	S	A	T	R	Q	D	F	A	Q	D
gb:ALX38428|ncbiId:ALX38428.1|UniProtKB:A0A0U3VS03|Organism:Human coxsackievirus B3|Strain Name:NIV1019241LV350P10|Protein Name:polyprotein	M	G	A	Q	V	S	T	Q	K	T	G	A	H	E	T	G	L	N	A	S	G	N	S	V	I	H	Y	T	N	I	N	Y	Y	K	D	A	A	S	N	S	A	T	R	Q	D	F	A	Q	D
gb:AMB57008|ncbiId:AMB57008.1|UniProtKB:A0A109QW91|Organism:Human coxsackievirus B3|Strain Name:NIV09001C5LVH7|Protein Name:polyprotein	M	G	A	Q	V	S	T	Q	K	T	G	A	H	E	T	G	L	T	A	S	G	N	S	V	I	H	Y	T	N	I	N	Y	Y	K	D	A	A	S	N	S	A	T	R	Q	D	F	A	Q	D
gb:ALX38425|ncbiId:ALX38425.1|UniProtKB:A0A0U4DJ20|Organism:Human coxsackievirus B3|Strain Name:NIV099351LV53P4|Protein Name:polyprotein	M	G	A	Q	V	S	T	Q	K	T	G	A	H	E	T	G	L	N	A	S	G	N	S	V	I	H	Y	T	N	I	N	Y	Y	K	D	A	A	S	N	S	A	T	R	Q	D	F	A	Q	D
gb:ALX38426|ncbiId:ALX38426.1|UniProtKB:A0A0U4ERG5|Organism:Human coxsackievirus B3|Strain Name:NIV0914321LV141P5|Protein Name:polyprotein	M	G	A	Q	V	S	T	Q	K	T	G	A	H	E	T	G	L	N	A	S	G	N	S	I	I	H	Y	T	N	I	N	Y	Y	K	D	A	A	S	N	S	A	T	R	Q	D	F	A	Q	D
gb:AMB56999|ncbiId:AMB56999.1|UniProtKB:A0A0Y0N7I1|Organism:Human coxsackievirus B3|Strain Name:NIV09001C2LVH2|Protein Name:polyprotein	M	G	A	Q	V	S	T	Q	K	T	G	A	H	E	T	G	L	N	A	S	G	N	S	I	I	H	Y	T	N	I	N	Y	Y	K	D	A	A	S	N	S	A	T	R	Q	D	F	A	Q	D
gb:AMB57004|ncbiId:AMB57004.1|UniProtKB:A0A0Y0NBL0|Organism:Human coxsackievirus B3|Strain Name:NIV099741LV204|Protein Name:polyprotein	M	G	A	Q	V	S	T	Q	K	T	G	A	H	E	T	G	L	N	A	S	G	N	S	V	I	H	Y	T	N	I	N	Y	Y	K	D	A	A	S	N	S	A	T	R	Q	D	F	A	Q	D
gb:AMB57005|ncbiId:AMB57005.1|UniProtKB:A0A0Y0MZM2|Organism:Human coxsackievirus B3|Strain Name:NIV0923491LV157|Protein Name:polyprotein	M	G	A	Q	V	S	T	Q	K	T	G	A	H	E	T	G	L	N	A	S	G	N	S	V	I	H	Y	T	N	I	N	Y	Y	K	D	A	A	S	N	S	A	T	R	Q	D	F	A	Q	D
gb:AMB56998|ncbiId:AMB56998.1|UniProtKB:A0A120HZZ4|Organism:Human coxsackievirus B3|Strain Name:NIV09001C1LVH1|Protein Name:polyprotein	M	G	A	Q	V	S	T	Q	K	T	G	A	H	E	T	G	L	N	A	S	G	N	S	I	I	H	Y	T	N	I	N	Y	Y	K	D	A	A	S	N	S	A	T	R	Q	D	F	A	Q	D
gb:AMB57000|ncbiId:AMB57000.1|UniProtKB:A0A0Y0MRQ9|Organism:Human coxsackievirus B3|Strain Name:NIV09001C3LVH4|Protein Name:polyprotein	M	G	A	Q	V	S	T	Q	K	T	G	A	H	E	T	G	L	N	A	S	G	N	S	V	I	H	Y	T	N	I	N	Y	Y	K	D	A	A	S	N	S	A	T	R	Q	D	F	A	Q	D
gb:AMB57002|ncbiId:AMB57002.1|UniProtKB:A0A0Y0MJ73|Organism:Human coxsackievirus B3|Strain Name:NIV1021241LV380|Protein Name:polyprotein	M	G	A	Q	V	S	T	Q	K	T	G	A	H	E	T	G	L	N	A	S	G	N	S	V	I	H	Y	T	N	I	N	Y	Y	K	D	A	A	S	N	S	A	T	R	Q	D	F	A	Q	D
gb:AMB57006|ncbiId:AMB57006.1|UniProtKB:A0A0Y0N3D4|Organism:Human coxsackievirus B3|Strain Name:NIV095181LV33|Protein Name:polyprotein	M	G	A	Q	V	S	T	Q	K	T	G	A	H	E	T	G	L	T	A	S	G	N	S	V	I	H	Y	T	N	I	N	Y	Y	K	D	A	A	S	N	S	A	T	R	Q	D	F	A	Q	D
gb:UPX08376|ncbiId:UPX08376.1|UniProtKB:-N/A-|Organism:Human coxsackievirus B3|Strain Name:FLU-NPWR-02871|Protein Name:polyprotein	M	G	A	Q	V	S	T	Q	K	T	G	A	H	E	T	G	L	N	A	S	G	N	S	V	I	H	Y	T	N	I	N	Y	Y	K	D	A	A	S	N	S	A	T	R	Q	D	F	A	Q	D
gb:AMY98705|ncbiId:AMY98705.1|UniProtKB:A0A1L2DA58|Organism:Human coxsackievirus B3|Strain Name:08TC170|Protein Name:polyprotein	M	G	A	Q	V	S	T	Q	K	T	G	A	H	E	T	G	L	N	A	S	G	N	S	I	I	H	Y	T	N	I	N	Y	Y	K	D	A	A	S	N	S	A	T	R	Q	D	F	A	Q	D
gb:ARB48778|ncbiId:ARB48778.1|UniProtKB:A0A1V0FTP8|Organism:Human coxsackievirus B3|Strain Name:CB3/2035A|Protein Name:polyprotein	M	G	T	Q	V	S	T	Q	K	T	G	A	H	E	T	G	L	N	A	S	G	N	S	I	I	H	Y	T	N	I	N	Y	Y	K	D	A	A	S	N	S	A	T	R	Q	D	F	A	Q	D
gb:AUF49630|ncbiId:AUF49630.1|UniProtKB:A0A2H4Z5X4|Organism:Human coxsackievirus B3|Strain Name:NSW-V13B-2008-CVB3|Protein Name:polyprotein	M	G	A	Q	V	S	T	Q	K	T	G	A	H	E	T	R	L	N	A	S	G	N	S	I	I	H	Y	T	N	I	N	Y	Y	K	D	A	A	S	N	S	A	N	R	Q	D	F	T	Q	D
gb:AUF49632|ncbiId:AUF49632.1|UniProtKB:A0A2H4Z5Y9|Organism:Human coxsackievirus B3|Strain Name:NSW-V15-2012-CVB3|Protein Name:polyprotein	M	G	A	Q	V	S	T	Q	K	T	G	A	H	E	T	G	V	S	A	S	G	N	S	I	I	H	Y	T	N	I	N	Y	Y	K	D	A	A	S	N	S	A	T	R	Q	D	F	A	Q	D
gb:AUF49639|ncbiId:AUF49639.1|UniProtKB:A0A2H4Z5Y7|Organism:Human coxsackievirus B3|Strain Name:NSW-V22-2009-CVB3|Protein Name:polyprotein	M	G	A	Q	V	S	T	Q	K	T	G	A	H	E	T	G	V	S	A	S	G	N	S	I	I	H	Y	T	N	I	N	Y	Y	K	D	A	A	S	N	S	A	T	R	Q	D	F	A	Q	D
gb:AUF49642|ncbiId:AUF49642.1|UniProtKB:A0A2H4Z5Z7|Organism:Human coxsackievirus B3|Strain Name:NSW-V25-2015-CVB3|Protein Name:polyprotein	M	G	A	Q	V	S	T	Q	K	T	G	A	H	E	T	R	V	S	A	S	D	N	S	I	I	H	Y	T	N	I	N	Y	Y	K	D	A	A	S	N	S	A	T	R	Q	D	F	A	Q	D
gb:AUF49652|ncbiId:AUF49652.1|UniProtKB:A0A2H4Z608|Organism:Human coxsackievirus B3|Strain Name:NSW-V35B-2006-CVB3|Protein Name:polyprotein	M	G	A	Q	V	S	T	Q	K	T	G	A	H	E	T	G	V	S	A	S	G	N	S	I	I	H	Y	T	N	I	N	Y	Y	K	D	A	A	S	N	S	A	T	R	Q	D	F	A	Q	D
gb:AUF49654|ncbiId:AUF49654.1|UniProtKB:A0A2H4Z5Z0|Organism:Human coxsackievirus B3|Strain Name:NSW-V37-2013-CVB3|Protein Name:polyprotein	M	G	A	Q	V	S	T	Q	K	T	G	A	H	E	T	G	V	S	A	S	G	N	S	I	I	H	Y	T	N	I	N	Y	Y	K	D	A	A	S	N	S	A	T	R	Q	D	F	A	Q	D
gb:AUF49655|ncbiId:AUF49655.1|UniProtKB:A0A2H4Z5Z0|Organism:Human coxsackievirus B3|Strain Name:NSW-V38A-2009-CVB3|Protein Name:polyprotein	M	G	A	Q	V	S	T	Q	K	T	G	A	H	E	T	G	V	S	A	S	G	N	S	I	I	H	Y	T	N	I	N	Y	Y	K	D	A	A	S	N	S	A	T	R	Q	D	F	A	Q	D
gb:AUF49656|ncbiId:AUF49656.1|UniProtKB:A0A2H4Z5Z0|Organism:Human coxsackievirus B3|Strain Name:NSW-V39-2009-CVB3|Protein Name:polyprotein	M	G	A	Q	V	S	T	Q	K	T	G	A	H	E	T	G	V	S	A	S	G	N	S	I	I	H	Y	T	N	I	N	Y	Y	K	D	A	A	S	N	S	A	T	R	Q	D	F	A	Q	D
gb:AUF49657|ncbiId:AUF49657.1|UniProtKB:A0A2H4Z614|Organism:Human coxsackievirus B3|Strain Name:NSW-V40-2006-CVB3|Protein Name:polyprotein	M	G	A	Q	V	S	T	Q	K	T	G	A	H	E	T	G	V	S	A	S	G	N	S	I	I	H	Y	T	N	I	N	Y	Y	K	D	A	A	S	N	S	A	T	R	Q	D	F	A	Q	D
gb:AZI15685|ncbiId:AZI15685.1|UniProtKB:A0A3S8KNR0|Organism:Human coxsackievirus B3|Strain Name:XZ2011028|Protein Name:polyprotein	M	G	A	Q	V	S	T	Q	K	T	G	A	H	E	T	G	L	N	A	S	G	N	S	I	I	H	Y	T	N	I	N	Y	Y	K	D	A	A	S	N	S	A	T	R	Q	D	F	A	Q	D
gb:AZI15686|ncbiId:AZI15686.1|UniProtKB:A0A3S5HG93|Organism:Human coxsackievirus B3|Strain Name:XZ2011025|Protein Name:polyprotein	M	G	A	Q	V	S	T	Q	K	T	G	A	H	E	T	G	L	N	A	S	G	N	S	I	I	H	Y	T	N	I	N	Y	Y	K	D	A	A	S	N	S	A	T	R	Q	D	F	A	Q	D
gb:SPS68030|ncbiId:SPS68030.1|UniProtKB:A0A3S4DBC6|Organism:Human coxsackievirus B3|Strain Name:RO-123-1-95|Protein Name:polyprotein|Gene Symbol:polyprotein	M	G	A	Q	V	S	T	Q	K	T	G	A	H	E	T	G	V	N	A	S	G	N	S	I	I	H	Y	T	N	I	N	Y	Y	K	D	A	A	S	N	S	A	N	R	Q	D	F	A	Q	D
gb:SPS68031|ncbiId:SPS68031.1|UniProtKB:A0A446BZ40|Organism:Human coxsackievirus B3|Strain Name:RO-69-1-89|Protein Name:polyprotein|Gene Symbol:polyprotein	M	G	A	Q	V	S	T	Q	K	T	G	A	H	E	T	G	V	S	A	S	G	N	S	I	I	H	Y	T	S	I	N	Y	Y	K	D	A	A	S	N	S	A	T	R	Q	D	F	A	Q	D
gb:QER78684|ncbiId:QER78684.1|UniProtKB:A0A5J6DD62|Organism:Human coxsackievirus B3|Strain Name:USA/2018-23091|Protein Name:polyprotein	M	G	A	Q	V	S	T	Q	K	T	G	A	H	E	T	G	V	N	A	S	G	N	S	I	I	H	Y	T	N	I	N	Y	Y	K	D	A	A	S	N	S	A	T	R	Q	D	F	A	Q	D
gb:QJR83056|ncbiId:QJR83056.1|UniProtKB:-N/A-|Organism:Human coxsackievirus B3|Strain Name:2001-5|Protein Name:polyprotein|Gene Symbol:polyprotein	M	G	A	Q	V	S	T	Q	K	T	G	A	H	E	T	G	L	N	A	S	G	N	S	V	I	H	Y	T	N	I	N	Y	Y	K	D	A	A	S	N	S	A	T	R	Q	D	F	A	Q	D
[truncated: 2,136 more columns]
