# Supplementary material for: Comprehensive profiling of neutralizing polyclonal sera targeting coxsackievirus B3
Source: Nat Commun. 2023 Oct 12;14:6417. doi: 10.1038/s41467-023-42144-2 (PMC10570382; doi:10.1038/s41467-023-42144-2)
Supplement: Supplementary file 6 — Source Data [file 41467_2023_42144_MOESM6_ESM.xlsx]

## Sheet: Figure 1b
Figure 1b	site	mAb siteposdiffsel
	1	0
	2	0
	3	0.546559
	4	0.112419
	5	1.05308
	6	0
	7	1.027
	8	0.956708
	9	1.11997
	10	0.507035
	11	0.252848
	12	0.565964
	13	1.93423
	14	0.554924
	15	1.33702
	16	1.92177
	17	1.23651
	18	0.976897
	19	1.36961
	20	0.617969
	21	1.4774
	22	0.945438
	23	0.000534004
	24	1.05554
	25	0.0656383
	26	0.818237
	27	0
	28	2.23233
	29	0.59288
	30	0
	31	0.396212
	32	0.0269411
	33	2.28e-15
	34	0.0657395
	35	0
	36	0
	37	0.0657449
	38	0.0657691
	39	0
	40	0
	41	1.19849
	42	0.481624
	43	0
	44	0.269828
	45	0.960772
	46	0.616115
	47	0.660806
	48	0.284131
	49	0.437227
	50	0.729716
	51	2.09434
	52	0.909498
	53	0
	54	0.707396
	55	0.438671
	56	0
	57	0.229625
	58	0.00177848
	59	0.0657396
	60	1.54734
	61	0
	62	0.88666
	63	0
	64	0
	65	0.406403
	66	0.0657585
	67	0
	68	0
	69	0.182397
	70	0
	71	0
	72	0.712523
	73	0.0657828
	74	0
	75	0.284374
	76	0.421072
	77	0
	78	0.407397
	79	0.0514085
	80	0
	81	0
	82	0.265777
	83	0
	84	0.370468
	85	0
	86	0.655695
	87	0
	88	0
	89	0
	90	0
	91	0.121331
	92	0
	93	0.517885
	94	2.24088
	95	0
	96	0
	97	0
	98	0
	99	0
	100	0
	101	0
	102	0
	103	4.06e-05
	104	0
	105	0
	106	2.75619
	107	0.0657578
	108	0
	109	2.02804
	110	0
	111	0.0657318
	112	2.65155
	113	1.3992
	114	0.824743
	115	0.121366
	116	0.0657545
	117	0
	118	1.17407
	119	0
	120	0
	121	0.453064
	122	0
	123	0
	124	0.688995
	125	0.595083
	126	0.315851
	127	0
	128	0
	129	0
	130	0.606384
	131	0
	132	0
	133	0
	134	0
	135	0.755842
	136	0
	137	0
	138	0.989627
	139	0.349317
	140	0.0657564
	141	0
	142	0.252286
	143	0.976613
	144	0.187099
	145	0.611952
	146	0
	147	0
	148	0.31575
	149	0.441415
	150	0.211909
	151	0.0663491
	152	0
	153	0
	154	1.70266
	155	0
	156	0.00020041
	157	0.348292
	158	0.284356
	159	1.42614
	160	0.288351
	161	0.580893
	162	0.455489
	163	0.169503
	164	0.211991
	165	1.05686
	166	0.988871
	167	0.474973
	168	0
	169	1.34382
	170	0
	171	0
	172	0
	173	0.198184
	174	0.703426
	175	0.999805
	176	0
	177	1.20285
	178	0
	179	0
	180	0.0657822
	181	0
	182	0
	183	0
	184	0
	185	2.98e-05
	186	0
	187	0
	188	0
	189	0
	190	0.591884
	191	0.309649
	192	0
	193	0.913204
	194	1.29161
	195	1.06877
	196	1.07512
	197	0.852789
	198	0.249991
	199	0.226718
	200	0.500074
	201	0
	202	0.250062
	203	0.80118
	204	0.388288
	205	0
	206	0
	207	0
	208	0
	209	0
	210	1.32058
	211	0.58237
	212	1.55344
	213	0.994209
	214	0
	215	0.211984
	216	1.14669
	217	0.337202
	218	0.748145
	219	0.0178763
	220	1.99326
	221	0.779638
	222	1.59864
	223	0.636352
	224	0
	225	1.52961
	226	0.169518
	227	46.9848
	228	13.9778
	229	7.42443
	230	6.61471
	231	2.95569
	232	0
	233	1.6732
	234	0
	235	0
	236	0
	237	0
	238	0
	239	4.40187
	240	1.069
	241	0.677018
	242	17.7537
	243	0
	244	0.269321
	245	0.481208
	246	1.36467
	247	0.169482
	248	1.11795
	249	0
	250	0.519591
	251	0.17407
	252	0.169518
	253	0.461983
	254	0.0656655
	255	1.20485
	256	0
	257	0
	258	0.131514
	259	0.340604
	260	0.110672
	261	0
	262	0.732162
	263	0.493126
	264	3.04e-15
	265	0.0657479
	266	0
	267	0
	268	0
	269	0
	270	0.00069077
	271	0.000211742
	272	0
	273	0
	274	0
	275	0
	276	0
	277	0.121351
	278	0
	279	0
	280	0.381612
	281	0.0656247
	282	1.52e-15
	283	0
	284	0
	285	1.00638
	286	0
	287	0.750318
	288	2.43543
	289	0.345196
	290	1.06908
	291	0
	292	0
	293	0.121355
	294	0
	295	0
	296	0
	297	0.939822
	298	0.371881
	299	0.47354
	300	0.226412
	301	0.193842
	302	0.212241
	303	0.568612
	304	0.66482
	305	0.502784
	306	0.494111
	307	2.16975
	308	0.379637
	309	0.424746
	310	0
	311	0
	312	0.377775
	313	0.121355
	314	0.186825
	315	0.000788012
	316	2.38395
	317	0
	318	0.580811
	319	0.363185
	320	1.93614
	321	0.131511
	322	0.211996
	323	0
	324	0
	325	0
	326	0
	327	0
	328	0
	329	0.705179
	330	0.0315194
	331	1.6328
	332	0
	333	0
	334	0
	335	0
	336	0.00644519
	337	0
	338	1.53133
	339	0.643381
	340	0.0657565
	341	0.0224805
	342	0
	343	0.435681
	344	0
	345	0
	346	0.608519
	347	0.419765
	348	0.169553
	349	0
	350	0.0657792
	351	0
	352	0.065751
	353	0.065756
	354	0.776505
	355	0.711116
	356	0
	357	0.0657374
	358	0
	359	1.2278
	360	0
	361	3.04e-15
	362	2.13575
	363	0
	364	0
	365	1.14339
	366	0
	367	0.986208
	368	0.722061
	369	0.608234
	370	0
	371	0.843914
	372	1.04694
	373	0.353941
	374	0
	375	0.284371
	376	0
	377	0
	378	0
	379	1.39987
	380	0
	381	0
	382	0.0657539
	383	0
	384	0.0657413
	385	0.347766
	386	0.702126
	387	0
	388	2.08553
	389	0
	390	1.48968
	391	6.42686
	392	17.5136
	393	18.6149
	394	0.120774
	395	5.36149
	396	15.0122
	397	0
	398	0
	399	0.947489
	400	0.844969
	401	4.40152
	402	0.698269
	403	0.737666
	404	0.621382
	405	0.0444831
	406	0.485637
	407	0
	408	9.67e-05
	409	0.822868
	410	0.839984
	411	1.02402
	412	1.70744
	413	2.16499
	414	0.289044
	415	0.0666964
	416	0.290536
	417	0
	418	0.0656906
	419	0.315752
	420	0.645792
	421	0
	422	0.284439
	423	0
	424	1.70471
	425	0.239068
	426	1.33483
	427	0.3794
	428	0.626888
	429	0
	430	0
	431	0
	432	0.871843
	433	3.04e-15
	434	0
	435	0.665957
	436	0.843855
	437	0.153424
	438	0
	439	0
	440	0
	441	0
	442	0
	443	0.0657492
	444	0
	445	0
	446	0.4973
	447	1.68102
	448	0
	449	0
	450	0
	451	0.421757
	452	1.32302
	453	0.0018777
	454	0.121364
	455	0.396215
	456	0.895344
	457	0
	458	0.739159
	459	0
	460	0.589241
	461	0
	462	0.479659
	463	0
	464	0.517585
	465	0.197395
	466	0
	467	1.10354
	468	0
	469	0
	470	0
	471	0.594786
	472	0
	473	1.38264
	474	0.065749
	475	3.13591
	476	1.70881
	477	0.0657562
	478	1.25577
	479	0.315746
	480	0.564805
	481	0.344841
	482	0
	483	0
	484	0.0657517
	485	7.61e-16
	486	0
	487	0.807418
	488	0.18379
	489	0.295871
	490	0.566895
	491	0
	492	0.149889
	493	0
	494	0
	495	0
	496	0.21171
	497	0
	498	0.121344
	499	0
	500	0.84455
	501	0.437202
	502	0
	503	0.842698
	504	0
	505	0.920855
	506	0.50017
	507	0
	508	0
	509	0
	510	0.11305
	511	0.0657282
	512	1.368
	513	2.32616
	514	0.334166
	515	0.0541733
	516	0.462292
	517	0
	518	1.78572
	519	0.538742
	520	0.0657884
	521	1.45794
	522	0.017937
	523	0
	524	0.96689
	525	0.186655
	526	0
	527	0.121412
	528	0.0657884
	529	0.186507
	530	0.286637
	531	0
	532	0.533904
	533	0
	534	0.619239
	535	0.816633
	536	0
	537	0.437278
	538	0.414206
	539	1.67343
	540	0
	541	3.61578
	542	1.20903
	543	0.854454
	544	0.427498
	545	0
	546	1.14926
	547	0
	548	0.648799
	549	0
	550	0
	551	0.169549
	552	0
	553	0
	554	0.244389
	555	0
	556	0
	557	0
	558	0
	559	0.785376
	560	1.07127
	561	2.48356
	562	0.284374
	563	0.432127
	564	0.831564
	565	0.121376
	566	0
	567	0.259857
	568	0
	569	0.943445
	570	0
	571	0
	572	3.28021
	573	2.10813
	574	0.255875
	575	1.55912
	576	4.28598
	577	0.930699
	578	1.49948
	579	0.491937
	580	0.470519
	581	0.22596
	582	0.768896
	583	0.446972
	584	0
	585	0.626874
	586	0
	587	0.309908
	588	0.715159
	589	4.48271
	590	1.62055
	591	2.13734
	592	0.82976
	593	1.21241
	594	0
	595	0.0654225
	596	0.695525
	597	0
	598	0
	599	0
	600	0.0657232
	601	0
	602	0
	603	0.731894
	604	0.0884946
	605	0.131563
	606	0
	607	0.702321
	608	0
	609	0
	610	0
	611	0
	612	0
	613	0.757306
	614	0.0657808
	615	0
	616	0
	617	0.21164
	618	0.259562
	619	0.463866
	620	0.000259637
	621	0
	622	0.4495
	623	0
	624	3.09954
	625	0
	626	3.29031
	627	1.52e-15
	628	0.201471
	629	0.441506
	630	0.18165
	631	0
	632	0
	633	0.435067
	634	0.306036
	635	0.580207
	636	0
	637	0.911924
	638	0.430965
	639	0.371334
	640	1.52e-15
	641	0.0657393
	642	0.12135
	643	0.249999
	644	0
	645	0
	646	0
	647	1.11479
	648	1.04272
	649	0.0657539
	650	1.53075
	651	0
	652	4.36478
	653	0.272399
	654	2.57084
	655	1.9576
	656	0
	657	0
	658	0.0657204
	659	0
	660	0.592213
	661	0
	662	0.962157
	663	0.169387
	664	1.09779
	665	0.567148
	666	0
	667	0
	668	0
	669	0.065758
	670	0
	671	0.121365
	672	0
	673	0
	674	0
	675	0
	676	0.150497
	677	0.396375
	678	0
	679	0.500203
	680	0.522253
	681	0.4198
	682	0
	683	0.675947
	684	0.503089
	685	0.0657862
	686	0.21194
	687	0.065758
	688	0
	689	0
	690	0.937613
	691	0.0197947
	692	0
	693	0
	694	0
	695	0.418648
	696	0.202547
	697	1.01997
	698	1.33176
	699	0.39864
	700	0.219795
	701	1.23746
	702	0.574292
	703	0.718994
	704	0.82534
	705	1.63276
	706	0.285197
	707	0
	708	0.147925
	709	0.553855
	710	0
	711	0.0465965
	712	0
	713	0.419748
	714	0.874196
	715	0
	716	0
	717	0.0657844
	718	0
	719	0
	720	0.249936
	721	0
	722	0.275942
	723	1.92562
	724	1.715
	725	0.084971
	726	0
	727	0
	728	0
	729	0
	730	7.61e-16
	731	0
	732	0.0657484
	733	1.52e-15
	734	0.121355
	735	0.0657845
	736	0
	737	0
	738	0.441694
	739	0.595069
	740	0.555306
	741	1.3543
	742	0.0920296
	743	1.40317
	744	0
	745	0.0396248
	746	0
	747	0.0657581
	748	0
	749	0
	750	0
	751	0.1836
	752	0.169618
	753	0.39669
	754	0
	755	0.284372
	756	0.0657562
	757	0.565836
	758	1.45692
	759	0.749677
	760	0.324727
	761	0.976031
	762	0.0657448
	763	0.211992
	764	0.284586
	765	0
	766	0.907117
	767	0.432381
	768	1.09976
	769	0
	770	0.517531
	771	1.8188
	772	0.730378
	773	0
	774	0
	775	0.18722
	776	0.169587
	777	1.5138
	778	0.0657075
	779	0
	780	0
	781	0
	782	1.18891
	783	0
	784	0
	785	0
	786	0.0657145
	787	0
	788	1.29182
	789	0.881877
	790	0.727611
	791	0.396399
	792	0.0943792
	793	1.52093
	794	0.274702
	795	0.977622
	796	0.425747
	797	0
	798	0.799776
	799	0.401703
	800	3.47198
	801	0
	802	1.253
	803	0.682401
	804	0.0657546
	805	0.504167
	806	0
	807	0.000969227
	808	0
	809	1.57029
	810	0
	811	0
	812	0.434395
	813	2.646
	814	0.0539627
	815	0
	816	0
	817	0.655961
	818	0
	819	0
	820	0.262635
	821	0
	822	0.0657486
	823	0.126194
	824	0
	825	0
	826	0.907604
	827	0
	828	0
	829	0
	830	0.446506
	831	2.54933
	832	0
	833	0
	834	2.6614
	835	3.26e-05
	836	0.873976
	837	0
	838	0
	839	0.407974
	840	1.57896
	841	0.0745441
	842	0.315753
	843	0.894608
	844	0.721662
	845	0
	846	3.40807
	847	0.125815
	848	0.431018
	849	1.39439
	850	0.228292
	851	2.19233

## Sheet: Figure 1c
Figure 1c	site	wildtype	mutation	mutdiffsel
	227	K	T	4.92483
	227	K	S	4.89753
	227	K	I	4.83096
	227	K	A	4.39507
	396	S	C	4.24657
	227	K	F	4.00483
	392	E	P	3.98432
	227	K	L	3.96515
	227	K	V	3.88982
	396	S	T	3.8691
	393	K	A	3.85924
	392	E	G	3.81318
	227	K	G	3.34348
	228	P	G	3.33361
	229	V	E	3.31165
	242	Y	T	3.18656
	229	V	C	3.17835
	228	P	S	3.11604
	393	K	S	3.05249
	391	G	K	2.88285
	393	K	F	2.72778
	227	K	H	2.68239
	393	K	C	2.67547
	393	K	H	2.64676
	242	Y	V	2.64093
	242	Y	Q	2.60311
	392	E	S	2.57973
	395	N	T	2.54788
	239	R	N	2.31697
	230	A	T	2.31608
	227	K	C	2.31118
	541	Y	A	2.24913
	228	P	A	2.2306
	396	S	M	2.17701
	227	K	R	2.1602
	228	P	T	2.12037
	624	K	T	2.01908
	316	I	N	1.9487
	242	Y	I	1.94456
	227	K	Y	1.85185
	242	Y	H	1.81474
	652	S	A	1.8124
	396	S	G	1.79936
	834	Q	W	1.77881
	800	K	R	1.70533
	392	E	C	1.70359
	771	R	C	1.69305
	220	S	D	1.61809
	392	E	A	1.59713
	242	Y	S	1.58341
	809	P	V	1.56516
	106	V	A	1.54521
	392	E	Y	1.54241
	576	A	R	1.52434
	13	H	V	1.51881
	777	I	R	1.5138
	475	T	P	1.50852
	831	V	Q	1.49645
	231	S	P	1.49644
	362	V	P	1.47414
	222	K	C	1.46731
	521	F	W	1.45723
	396	S	N	1.45547
	242	Y	A	1.4205
	589	G	S	1.38514
	28	T	C	1.35404
	741	E	S	1.35328
	705	Q	S	1.35071
	392	E	T	1.3275
	452	F	W	1.32114
	561	P	G	1.31698
	307	T	S	1.30005
	393	K	T	1.29979
	512	A	M	1.29902
	194	V	S	1.29086
	396	S	D	1.27122
	391	G	Q	1.24799
	723	K	I	1.24384
	701	N	E	1.23746
	388	Q	S	1.22967
	15	T	D	1.22281
	230	A	E	1.2037
	782	N	S	1.18891
	654	A	L	1.16677
	395	N	L	1.1642
	239	R	S	1.16282
	541	Y	G	1.16217
	724	V	W	1.15315
	849	T	F	1.14551
	652	S	Y	1.14375
	542	I	V	1.14239
	589	G	E	1.13976
	626	Y	V	1.12002
	647	T	F	1.11479
	227	K	W	1.10853
	331	H	A	1.10566
	813	K	A	1.08328
	227	K	Q	1.07721
	758	A	C	1.0747
	576	A	K	1.07292
	290	V	C	1.0687
	9	K	W	1.05428
	572	P	H	1.05318
	5	V	L	1.05303
	16	R	Q	1.0372
	227	K	E	1.02517
	240	V	L	1.02497
	572	P	Q	1.01464
	401	Q	S	0.996813
	225	A	G	0.990881
	138	V	T	0.989203
	793	A	G	0.986341
	655	K	Y	0.98571
	288	N	L	0.976866
	761	N	Q	0.97537
	513	S	L	0.974436
	288	N	Q	0.968111
	45	D	N	0.960611
	8	Q	G	0.956698
	230	A	P	0.94076
	664	P	I	0.940331
	690	I	V	0.93721
	518	A	H	0.935779
	175	Y	F	0.932971
	577	I	R	0.930167
	654	A	N	0.925135
	626	Y	P	0.917369
	589	G	A	0.915934
	743	N	L	0.91518
	165	M	P	0.913856
	826	E	N	0.907604
	401	Q	L	0.905935
	766	W	F	0.905758
	846	T	R	0.904935
	456	A	H	0.894853
	195	C	H	0.890092
	834	Q	G	0.882026
	401	Q	T	0.877824
	524	C	V	0.875807
	513	S	A	0.875451
	714	V	A	0.874016
	836	S	Q	0.873976
	21	G	Y	0.872593
	242	Y	N	0.871472
	212	S	Q	0.871118
	831	V	P	0.866141
	475	T	A	0.861074
	393	K	V	0.854907
	573	V	H	0.847336
	411	G	S	0.84215
	410	S	L	0.839165
	503	I	L	0.837699
	412	T	E	0.837656
	154	A	C	0.828888
	113	D	A	0.816431
	813	K	V	0.813788
	391	G	A	0.812667
	591	G	P	0.812318
	24	I	N	0.81021
	169	Y	P	0.808233
	203	C	T	0.800454
	788	A	G	0.791888
	193	V	T	0.791583
	390	V	E	0.791091
	109	D	A	0.785158
	109	D	F	0.784593
	559	D	R	0.784431
	546	V	C	0.784408
	51	G	R	0.780834
	60	I	Y	0.779775
	338	N	M	0.778482
	51	G	C	0.778
	399	A	G	0.777902
	372	V	A	0.77338
	575	D	K	0.772433
	846	T	E	0.772202
	401	Q	I	0.771904
	572	P	D	0.770874
	582	G	T	0.768076
	60	I	Q	0.767569
	626	Y	W	0.766371
	475	T	V	0.763497
	393	K	Y	0.762561
	196	V	I	0.758269
	473	A	S	0.757479
	613	V	T	0.757271
	338	N	V	0.751158
	112	K	T	0.750154
	846	T	V	0.749631
	768	E	C	0.749126
	392	E	W	0.748955
	210	P	V	0.747274
	591	G	R	0.745665
	798	P	M	0.73405
	17	L	K	0.733275
	395	N	I	0.732859
	262	N	S	0.731539
	603	A	L	0.731525
	593	T	Q	0.730795
	624	K	H	0.728569
	790	H	M	0.7271
	424	S	V	0.724459
	578	T	L	0.721894
	368	I	V	0.721679
	703	D	V	0.718994
	229	V	L	0.713394
	177	V	F	0.712317
	412	T	A	0.712031
	578	T	G	0.711752
	94	T	C	0.710365
	355	S	T	0.709903
	354	P	E	0.709772
	54	T	A	0.705431
	388	Q	A	0.704673
	94	T	N	0.701999
	386	P	S	0.701858
	18	N	P	0.700399
	539	S	E	0.698949
	390	V	Q	0.698502
	535	D	V	0.69676
	402	I	V	0.696339
	650	K	Y	0.694743
	447	K	T	0.692316
	413	Q	N	0.69176
	124	Q	V	0.688995
	320	C	K	0.6844
	221	A	G	0.684231
	803	I	L	0.682066
	159	G	R	0.68067
	41	A	F	0.680635
	846	T	W	0.678993
	560	T	H	0.669574
	505	Q	V	0.667426
	435	I	G	0.665957
	844	S	F	0.661795
	362	V	E	0.660252
	590	T	Q	0.65809
	242	Y	E	0.656752
	86	T	V	0.655302
	800	K	V	0.654101
	795	S	T	0.65384
	648	E	W	0.653063
	228	P	L	0.64808
	359	Q	P	0.646297
	467	S	N	0.646291
	564	S	L	0.645164
	379	A	T	0.641237
	242	Y	C	0.63679
	228	P	E	0.636625
	223	E	L	0.635638
	573	V	Y	0.635089
	106	V	G	0.634287
	135	L	Q	0.634039
	432	L	T	0.630506
	585	A	V	0.626308
	7	T	D	0.625568
	576	A	T	0.623439
	851	T	P	0.621418
	404	V	S	0.621358
	534	A	K	0.618256
	143	T	M	0.61718
	403	P	G	0.616297
	46	F	R	0.616115
	26	H	T	0.615463
	800	K	T	0.614973
	458	A	H	0.608314
	118	A	P	0.608313
	346	L	I	0.60826
	50	P	S	0.60825
	369	P	V	0.608234
	62	I	R	0.605757
	130	C	S	0.605575
	21	G	S	0.604804
	19	A	L	0.603182
	145	P	F	0.598171
	228	P	N	0.596467
	233	S	P	0.595792
	297	F	T	0.594661
	637	F	D	0.594661
	739	W	G	0.594654
	125	P	S	0.594652
	471	A	I	0.594638
	500	I	E	0.594589
	476	K	I	0.591971
	589	G	H	0.587229
	426	V	C	0.586096
	231	S	W	0.582493
	211	S	F	0.58237
	154	A	G	0.58063
	359	Q	L	0.580539
	607	G	T	0.580507
	161	F	T	0.580505
	318	P	G	0.580503
	210	P	A	0.572088
	650	K	L	0.569844
	413	Q	A	0.568796
	303	C	M	0.568612
	112	K	F	0.567248
	490	V	I	0.56624
	12	A	P	0.565784
	789	R	T	0.565783
	118	A	S	0.564524
	757	N	C	0.564362
	248	V	T	0.563775
	409	G	E	0.558035
	709	H	G	0.553495
	393	K	R	0.553456
	246	M	P	0.550518
	592	P	K	0.55032
	230	A	G	0.549369
	662	L	A	0.548623
	3	A	T	0.546559
	114	S	H	0.540407
	22	N	S	0.538174
	519	G	S	0.538142
	166	Q	V	0.537595
	539	S	H	0.536895
	367	R	Q	0.535406
	698	T	Q	0.534492
	169	Y	W	0.534443
	248	V	Q	0.534413
	817	P	L	0.534389
	543	M	Q	0.534326
	532	V	A	0.533904
	793	A	T	0.533867
	371	E	T	0.53382
	447	K	L	0.533282
	740	T	L	0.530141
	702	Q	L	0.5292
	331	H	R	0.527146
	575	D	C	0.526764
	250	V	T	0.519591
	228	P	I	0.519436
	231	S	I	0.517692
	548	A	L	0.517688
	476	K	D	0.517679
	41	A	P	0.517616
	93	T	W	0.517614
	216	L	G	0.517605
	464	L	T	0.517585
	770	S	F	0.517531
	197	P	L	0.515839
	94	T	S	0.510671
	596	E	I	0.50887
	255	I	V	0.508809
	391	G	P	0.50832
	329	A	L	0.507585
	10	T	V	0.507035
	518	A	F	0.505571
	683	D	N	0.505456
	305	G	R	0.502546
	400	Y	R	0.50002
	287	H	T	0.500019
	679	Y	W	0.500013
	200	E	H	0.500005
	788	A	C	0.498549
	401	Q	M	0.498544
	230	A	V	0.497112
	446	I	V	0.496121
	478	V	S	0.494542
	307	T	V	0.494254
	306	S	G	0.49411
	561	P	A	0.493886
	436	L	S	0.493424
	840	T	I	0.492048
	579	A	V	0.491937
	177	V	M	0.489364
	19	A	S	0.48701
	16	R	S	0.486356
	576	A	G	0.485504
	626	Y	A	0.484211
	213	A	Y	0.482683
	159	G	Y	0.481553
	426	V	N	0.481533
	42	N	T	0.481508
	569	F	G	0.481057
	245	G	S	0.479803
	462	F	E	0.479659
	230	A	D	0.476264
	239	R	A	0.475863
	167	Y	W	0.474973
	339	T	V	0.473279
	113	D	N	0.471806
	285	F	L	0.471496
	513	S	N	0.469218
	697	S	Q	0.464167
	619	Q	E	0.463497
	569	F	H	0.462388
	365	E	H	0.46209
	516	Y	W	0.462015
	253	L	K	0.461983
	285	F	W	0.459669
	655	K	A	0.459314
	561	P	K	0.459227
	851	T	G	0.458982
	424	S	P	0.4539
	589	G	W	0.453363
	121	Q	E	0.453064
	20	S	I	0.451651
	166	Q	C	0.450736
	367	R	V	0.45057
	851	T	V	0.45
	622	H	A	0.4495
	365	E	I	0.44678
	830	N	D	0.446506
	239	R	V	0.441787
	759	Y	G	0.441406
	738	F	G	0.441401
	629	R	L	0.441392
	149	W	Y	0.441386
	72	T	R	0.441058
	55	E	T	0.438671
	49	D	S	0.437078
	343	C	M	0.435681
	28	T	F	0.434864
	812	V	C	0.433641
	29	N	G	0.432981
	480	A	S	0.432547
	767	S	T	0.432381
	638	L	C	0.430904
	320	C	N	0.430661
	723	K	S	0.429496
	476	K	M	0.426902
	228	P	V	0.426235
	840	T	Y	0.42606
	796	T	P	0.425747
	309	Y	Q	0.424746
	413	Q	M	0.4245
	451	M	L	0.421607
	316	I	V	0.421362
	320	C	R	0.419967
	473	A	N	0.41976
	406	S	Q	0.419538
	681	R	A	0.419534
	347	T	P	0.419532
	460	G	K	0.419531
	713	Y	C	0.419531
	695	Q	A	0.418561
	233	S	I	0.418336
	241	V	T	0.416394
	428	S	L	0.415099
	704	A	N	0.414615
	697	S	V	0.410919
	379	A	S	0.410596
	22	N	R	0.406259
	743	N	R	0.405946
	14	E	S	0.4056
	680	V	C	0.400916
	851	T	L	0.40087
	255	I	P	0.398812
	263	L	V	0.397544
	652	S	K	0.396838
	288	N	R	0.396384
	753	L	I	0.39633
	791	V	G	0.396251
	174	G	L	0.39625
	677	F	S	0.396249
	52	K	S	0.396237
	455	S	F	0.396215
	31	N	A	0.396212
	395	N	C	0.395802
	218	G	P	0.392743
	478	V	A	0.392577
	109	D	T	0.392371
	304	P	T	0.391665
	648	E	I	0.389658
	583	R	N	0.388878
	588	V	D	0.388342
	204	A	S	0.388037
	813	K	I	0.383659
	212	S	H	0.383469
	112	K	D	0.382368
	190	C	V	0.382219
	572	P	N	0.37979
	427	F	N	0.3794
	312	I	V	0.377768
	28	T	N	0.37698
	227	K	P	0.375309
	220	S	I	0.375174
	724	V	E	0.374743
	537	Q	V	0.372986
	307	T	Q	0.371629
	298	V	P	0.371409
	684	L	E	0.371369
	420	Q	E	0.37135
	84	S	E	0.370468
	800	K	Q	0.368768
	478	V	C	0.368422
	802	T	H	0.366362
	843	Q	C	0.366228
	319	M	S	0.363185
	652	S	N	0.361155
	233	S	T	0.357249
	538	S	M	0.355945
	373	K	C	0.353941
	590	T	A	0.350497
	139	Q	F	0.349317
	624	K	W	0.349091
	157	N	G	0.346847
	47	T	Q	0.346723
	379	A	G	0.345835
	401	Q	P	0.345813
	768	E	H	0.345599
	487	I	L	0.345564
	289	N	V	0.345196
	51	G	F	0.344833
	7	T	N	0.344826
	802	T	N	0.344804
	246	M	C	0.344738
	297	F	R	0.344661
	400	Y	H	0.344648
	635	E	T	0.344644
	481	M	E	0.344639
	216	L	R	0.344635
	665	R	Y	0.344605
	518	A	V	0.344367
	230	A	C	0.343686
	843	Q	T	0.343074
	654	A	R	0.342846
	259	Q	P	0.340381
	217	G	T	0.337202
	197	P	A	0.336635
	467	S	V	0.335243
	805	I	L	0.334691
	514	D	G	0.333672
	162	G	P	0.333526
	655	K	R	0.332673
	112	K	A	0.332115
	590	T	S	0.331028
	573	V	T	0.329267
	772	N	S	0.327115
	588	V	A	0.326817
	760	S	T	0.324727
	795	S	A	0.323358
	560	T	E	0.320327
	543	M	V	0.319831
	242	Y	M	0.318129
	580	A	T	0.317755
	637	F	G	0.31683
	196	V	P	0.315837
	758	A	D	0.315806
	789	R	N	0.315783
	280	P	H	0.315764
	126	D	Q	0.315764
	501	P	E	0.315764
	842	R	N	0.315753
	419	L	T	0.315752
	148	W	M	0.31575
	633	T	Q	0.31257
	802	T	V	0.312232
	587	T	C	0.309578
	191	L	I	0.309475
	652	S	M	0.307303
	174	G	C	0.307077
	76	C	L	0.305879
	233	S	N	0.301823
	52	K	Q	0.301266
	698	T	M	0.300005
	212	S	N	0.298855
	489	D	T	0.295835
	539	S	T	0.295681
	255	I	C	0.295074
	391	G	M	0.294729
	154	A	T	0.292492
	662	L	I	0.29219
	416	G	A	0.290536
	218	G	E	0.289644
	414	V	G	0.289044
	160	L	P	0.288241
	78	Y	L	0.285516
	413	Q	W	0.284836
	530	I	V	0.284537
	487	I	R	0.284506
	447	K	H	0.284485
	436	L	A	0.284394
	764	D	R	0.284387
	216	L	Y	0.284383
	422	G	E	0.28438
	562	F	C	0.284374
	75	E	G	0.284374
	755	I	T	0.284372
	375	L	G	0.284371
	158	L	S	0.284356
	424	S	K	0.284339
	660	W	R	0.284292
	48	Q	C	0.284131
	213	A	I	0.283214
	840	T	L	0.275957
	590	T	E	0.275235
	18	N	D	0.275038
	794	G	R	0.274702
	372	V	S	0.27353
	304	P	L	0.273155
	544	C	I	0.271518
	72	T	C	0.271465
	563	I	T	0.271349
	391	G	D	0.270972
	228	P	H	0.269834
	44	Q	D	0.269828
	591	G	V	0.269067
	244	A	S	0.267808
	799	I	S	0.264867
	409	G	D	0.26372
	159	G	S	0.263177
	395	N	V	0.261668
	567	N	H	0.259857
	225	A	I	0.259288
	395	N	M	0.259075
	246	M	L	0.256205
	574	E	H	0.255875
	698	T	P	0.255203
	391	G	R	0.251627
	723	K	V	0.251576
	308	T	L	0.250239
	94	T	H	0.250161
	593	T	M	0.250087
	287	H	P	0.250019
	506	T	A	0.250009
	506	T	V	0.250009
	202	G	L	0.250003
	643	C	L	0.249999
	479	D	A	0.249994
	420	Q	T	0.249994
	198	E	F	0.249991
	639	C	L	0.249989
	500	I	G	0.249961
	720	V	R	0.249936
	813	K	G	0.246787
	848	M	R	0.24569
	24	I	L	0.245332
	554	V	G	0.244389
	371	E	N	0.244328
	546	V	F	0.243174
	660	W	P	0.242245
	424	S	R	0.242009
	432	L	V	0.240727
	704	A	G	0.240103
	299	P	G	0.239734
	385	V	A	0.238467
	16	R	L	0.237334
	112	K	V	0.235765
	635	E	V	0.235292
	772	N	M	0.233974
	299	P	H	0.233301
	576	A	H	0.233286
	650	K	V	0.231169
	57	V	S	0.229625
	802	T	C	0.228718
	846	T	D	0.228715
	199	A	G	0.226637
	17	L	C	0.223541
	573	V	F	0.222644
	700	Q	V	0.219372
	320	C	F	0.215678
	592	P	V	0.21377
	561	P	I	0.212209
	246	M	G	0.212109
	17	L	R	0.212064
	302	Y	R	0.212018
	322	E	H	0.211996
	52	K	H	0.211995
	763	Y	E	0.211992
	164	N	V	0.211991
	215	L	E	0.211984
	634	I	E	0.21196
	686	L	A	0.21194
	150	K	D	0.211909
	618	M	R	0.211797
	428	S	P	0.211788
	496	C	R	0.21171
	617	T	D	0.21164
	699	T	Y	0.211535
	722	D	Y	0.210214
	190	C	L	0.209665
	114	S	R	0.206282
	473	A	I	0.204991
	230	A	Q	0.203674
	696	P	N	0.202547
	840	T	R	0.202506
	26	H	A	0.201862
	106	V	W	0.201363
	82	A	V	0.199992
	173	T	L	0.198184
	465	A	G	0.195996
	851	T	W	0.194999
	65	L	D	0.194345
	301	D	A	0.193842
	231	S	G	0.191527
	62	I	S	0.190753
	51	G	S	0.190262
	112	K	R	0.188564
	596	E	L	0.186655
	759	Y	P	0.186565
	850	N	S	0.186464
	65	L	Y	0.186143
	529	N	S	0.185853
	848	M	Y	0.185328
	843	Q	M	0.185306
	320	C	S	0.184988
	488	W	Y	0.18379
	505	Q	A	0.183681
	751	P	L	0.183584
	840	T	Q	0.182393
	106	V	T	0.181029
	698	T	G	0.180813
	652	S	R	0.180776
	213	A	W	0.180563
	706	I	S	0.179439
	655	K	C	0.178999
	487	I	V	0.175786
	576	A	D	0.175353
	392	E	H	0.173819
	47	T	Y	0.172726
	839	T	S	0.172699
	396	S	H	0.172175
	564	S	V	0.171814
	13	H	S	0.170822
	576	A	M	0.169737
	447	K	S	0.169627
	683	D	V	0.169575
	339	T	C	0.169555
	525	W	G	0.169537
	460	G	A	0.169531
	225	A	C	0.169531
	752	F	E	0.169523
	776	G	S	0.169522
	348	S	F	0.16952
	551	D	G	0.16952
	300	L	T	0.169518
	252	N	Q	0.169518
	226	D	P	0.169518
	839	T	F	0.169517
	163	Q	S	0.169503
	653	G	A	0.169499
	142	K	P	0.169495
	247	G	E	0.169482
	805	I	G	0.169476
	663	T	V	0.169387
	772	N	W	0.169289
	704	A	P	0.169286
	399	A	V	0.168002
	231	S	V	0.166644
	20	S	M	0.166318
	581	I	V	0.165902
	241	V	H	0.165646
	393	K	L	0.16418
	652	S	E	0.16196
	195	C	G	0.161916
	16	R	G	0.160878
	563	I	A	0.160778
	699	T	V	0.160254
	413	Q	S	0.158882
	575	D	A	0.158108
	19	A	V	0.158072
	391	G	L	0.157703
	29	N	S	0.157591
	544	C	V	0.154962
	591	G	T	0.154664
	705	Q	C	0.154101
	437	N	G	0.153398
	580	A	S	0.152764
	143	T	Q	0.15201
	676	F	Y	0.150497
	492	L	P	0.14987
	388	Q	Y	0.149344
	426	V	E	0.149064
	14	E	T	0.148476
	708	T	V	0.147925
	849	T	M	0.147604
	593	T	R	0.147207
	112	K	W	0.146638
	820	P	M	0.146262
	697	S	G	0.144888
	229	V	Q	0.144705
	165	M	S	0.1428
	539	S	V	0.141905
	47	T	K	0.141357
	541	Y	R	0.137687
	799	I	V	0.136836
	628	S	T	0.135787
	425	S	H	0.134501
	329	A	D	0.131536
	684	L	Y	0.131529
	458	A	S	0.129886
	222	K	Q	0.129234
	106	V	Y	0.126903
	823	C	P	0.126194
	411	G	E	0.125899
	308	T	P	0.125821
	705	Q	L	0.12378
	771	R	G	0.121631
	13	H	C	0.121501
	13	H	N	0.121501
	633	T	I	0.12146
	365	E	G	0.121448
	467	S	T	0.121407
	78	Y	H	0.121394
	546	V	R	0.121389
	135	L	P	0.121383
	607	G	D	0.121382
	759	Y	E	0.121379
	193	V	L	0.121376
	817	P	Q	0.12137
	50	P	L	0.121367
	775	Y	C	0.121362
	501	P	F	0.121362
	527	Q	W	0.12136
	403	P	E	0.121358
	565	Q	N	0.121358
	115	E	V	0.121357
	671	R	I	0.121357
	454	G	P	0.121357
	313	T	G	0.121355
	293	M	S	0.121355
	734	N	L	0.121355
	724	V	T	0.121352
	277	N	C	0.121351
	642	A	R	0.12135
	19	A	H	0.121348
	144	S	V	0.121348
	11	G	E	0.121348
	639	C	P	0.121345
	498	L	R	0.121344
	662	L	Y	0.121344
	680	V	G	0.121337
	665	R	V	0.121334
	91	T	H	0.121331
	314	V	A	0.121211
	831	V	E	0.121164
	162	G	S	0.121098
	394	V	E	0.120774
	535	D	Q	0.119202
	820	P	V	0.116189
	630	S	L	0.115728
	69	N	Q	0.115425
	813	K	R	0.115229
	15	T	R	0.114202
	510	F	W	0.11305
	4	Q	N	0.112339
	365	E	S	0.112254
	260	W	L	0.110672
	385	V	L	0.108988
	412	T	Q	0.108757
	225	A	W	0.108319
	251	G	P	0.10827
	113	D	S	0.107589
	706	I	T	0.105757
	847	T	R	0.105028
	425	S	P	0.104567
	143	T	V	0.104319
	653	G	S	0.1029
	143	T	S	0.102573
	849	T	R	0.101269
	665	R	K	0.101209
	575	D	V	0.100926
	263	L	S	0.0953629
	792	N	G	0.0943575
	634	I	P	0.094076
	288	N	E	0.0927789
	742	G	T	0.0920296
	227	K	M	0.0909336
	62	I	H	0.0900794
	476	K	H	0.0898666
	524	C	A	0.0896913
	591	G	E	0.0884273
	604	A	P	0.0880188
	593	T	H	0.0843228
	725	D	T	0.0843082
	142	K	R	0.0827911
	476	K	E	0.0821403
	743	N	F	0.0817451
	230	A	N	0.0807522
	560	T	S	0.0806996
	114	S	N	0.0780542
	800	K	G	0.0774318
	285	F	A	0.0749262
	841	T	V	0.0745441
	573	V	Q	0.0735006
	846	T	H	0.0732694
	505	Q	C	0.0693466
	512	A	N	0.0689833
	242	Y	K	0.0685037
	228	P	D	0.0675975
	654	A	S	0.0675058
	17	L	G	0.0671092
	654	A	P	0.0671035
	229	V	F	0.066816
	415	F	P	0.0666964
	541	Y	W	0.0662806
	106	V	C	0.0660322
	28	T	I	0.0659878
	94	T	F	0.0659193
	591	G	L	0.0659183
	69	N	F	0.0658519
	548	A	K	0.0658491
	175	Y	C	0.0658303
	542	I	F	0.0658214
	851	T	I	0.0658196
	354	P	L	0.0658127
	664	P	L	0.0658113
	664	P	K	0.0658113
	76	C	R	0.0658104
	480	A	F	0.065808
	480	A	D	0.065808
	758	A	G	0.0658055
	151	L	K	0.065798
	426	V	G	0.065792
	406	S	Y	0.0657786
	329	A	V	0.0657773
	436	L	T	0.0657771
	578	T	F	0.0657717
	630	S	I	0.0657712
	241	V	E	0.0657683
	280	P	L	0.0657642
	775	Y	H	0.0657641
	251	G	K	0.065761
	605	E	Y	0.065761
	605	E	W	0.065761
	82	A	T	0.0657603
	520	G	W	0.0657602
	528	T	N	0.0657602
	685	E	V	0.0657601
	735	P	G	0.06576
	717	G	W	0.06576
	73	V	M	0.0657599
	180	Q	M	0.0657598
	614	P	M	0.0657598
	350	D	I	0.0657597
	371	E	G	0.0657596
	38	S	P	0.0657592
	66	P	H	0.0657585
	747	R	Y	0.0657581
	669	Q	I	0.065758
	687	T	N	0.065758
	839	T	M	0.0657578
	107	W	L	0.0657578
	218	G	N	0.0657574
	258	H	F	0.0657571
	258	H	L	0.0657571
	340	P	S	0.0657565
	140	W	Y	0.0657564
	756	G	F	0.0657562
	477	R	G	0.0657562
	353	S	F	0.065756
	321	A	D	0.0657557
	321	A	N	0.0657557
	804	R	V	0.0657546
	116	A	K	0.0657545
	649	Y	K	0.0657539
	382	D	N	0.0657539
	724	V	L	0.0657537
	479	D	Y	0.0657524
	484	T	K	0.0657517
	352	Q	K	0.065751
	144	S	F	0.0657503
	11	G	L	0.0657499
	11	G	K	0.0657499
	443	S	Y	0.0657492
	474	P	Q	0.065749
	822	L	R	0.0657486
	732	S	P	0.0657484
	265	T	K	0.0657479
	37	A	I	0.0657449
	762	F	V	0.0657449
	384	V	T	0.0657413
	59	D	K	0.0657396
	34	K	I	0.0657395
	641	S	Q	0.0657393
	357	M	G	0.0657374
	111	L	K	0.0657318
	511	V	G	0.0657282
	722	D	K	0.0657277
	798	P	R	0.0657267
	600	A	K	0.0657232
	658	A	N	0.0657204
	786	L	T	0.0657145
	778	N	T	0.0657075
	9	K	D	0.0656913
	418	P	T	0.0656906
	628	S	Y	0.0656838
	660	W	G	0.0656749
	592	P	I	0.0656704
	254	T	K	0.0656655
	25	I	F	0.0656383
	281	M	N	0.0656247
	314	V	S	0.0656132
	831	V	W	0.0655658
	595	S	Y	0.0654225
	537	Q	C	0.0642929
	548	A	G	0.0640857
	572	P	M	0.0610624
	581	I	T	0.0600576
	844	S	V	0.0595994
	538	S	P	0.058261
	583	R	D	0.0580941
	300	L	V	0.0568942
	221	A	F	0.0567822
	698	T	E	0.0562966
	7	T	E	0.0556231
	411	G	C	0.0550582
	515	E	V	0.0541733
	814	A	C	0.0538378
	426	V	A	0.0521151
	109	D	Q	0.0520044
	79	S	L	0.0514085
	800	K	S	0.0502509
	76	C	M	0.0487618
	412	T	S	0.0487126
	618	M	L	0.0477655
	112	K	S	0.0476997
	213	A	K	0.0473993
	711	I	L	0.0465965
	702	Q	C	0.0444864
	405	R	P	0.0442373
	240	V	T	0.043544
	850	N	T	0.0410427
	745	P	S	0.0396248
	221	A	H	0.0381077
	413	Q	C	0.0352917
	650	K	D	0.0349896
	241	V	A	0.0291524
	32	Y	I	0.0269411
	699	T	M	0.0268505
	664	P	S	0.0255169
	65	L	G	0.025459
	227	K	D	0.025175
	227	K	N	0.025175
	740	T	I	0.0251644
	420	Q	V	0.0244479
	341	G	R	0.0224805
	330	G	V	0.0223409
	847	T	Y	0.0207864
	691	T	G	0.0197947
	248	V	A	0.0194698
	219	D	P	0.0178763
	522	I	V	0.0176304
	525	W	F	0.0168646
	195	C	N	0.0167604
	564	S	R	0.0145861
	145	P	I	0.0133084
	109	D	C	0.0131759
	330	G	T	0.00916161
	513	S	I	0.00706075
	336	T	C	0.00644519
	590	T	M	0.00556545
	392	E	F	0.00430127
	392	E	D	0.00430127
	392	E	K	0.00430127
	392	E	L	0.00430127
	392	E	R	0.00430127
	392	E	M	0.00430127
	392	E	Q	0.00430127
	392	E	I	0.00430127
	392	E	V	0.00430127
	392	E	N	0.00430127
	698	T	I	0.00402568
	503	I	V	0.00387559
	768	E	V	0.00326726
	393	K	E	0.00304751
	393	K	N	0.00304751
	393	K	W	0.00304751
	393	K	D	0.00304751
	393	K	M	0.00304751
	393	K	Q	0.00304751
	242	Y	R	0.00274506
	242	Y	G	0.00274506
	242	Y	D	0.00274506
	396	S	R	0.0026572
	396	S	V	0.0026572
	396	S	I	0.0026572
	396	S	W	0.0026572
	396	S	F	0.0026572
	396	S	Q	0.0026572
	396	S	P	0.0026572
	396	S	K	0.0026572
	228	P	Y	0.00183894
	228	P	K	0.00183894
	228	P	W	0.00183894
	228	P	F	0.00183894
	228	P	M	0.00183894
	228	P	R	0.00183894
	228	P	Q	0.00183894
	58	K	V	0.00177848
	225	A	Q	0.00155409
	316	I	K	0.00106844
	316	I	T	0.00106844
	316	I	M	0.00106844
	316	I	Y	0.00106844
	316	I	W	0.00106844
	316	I	E	0.00106844
	316	I	Q	0.00106844
	316	I	G	0.00106844
	316	I	S	0.00106844
	316	I	H	0.00106844
	316	I	A	0.00106844
	316	I	R	0.00106844
	316	I	P	0.00106844
	229	V	I	0.00105735
	229	V	H	0.00105735
	229	V	G	0.00105735
	229	V	Y	0.00105735
	229	V	P	0.00105735
	229	V	R	0.00105735
	229	V	K	0.00105735
	229	V	W	0.00105735
	229	V	D	0.00105735
	230	A	K	0.000829261
	230	A	W	0.000829261
	230	A	R	0.000829261
	230	A	M	0.000829261
	401	Q	R	0.00078143
	401	Q	Y	0.00078143
	401	Q	K	0.00078143
	401	Q	H	0.00078143
	401	Q	F	0.00078143
	401	Q	E	0.00078143
	475	T	W	0.000704479
	475	T	F	0.000704479
	475	T	C	0.000704479
	475	T	Y	0.000704479
	576	A	W	0.000703681
	576	A	F	0.000703681
	652	S	P	0.000597666
	800	K	P	0.000560151
	800	K	N	0.000560151
	624	K	G	0.000559981
	624	K	D	0.000559981
	624	K	P	0.000559981
	624	K	N	0.000559981
	624	K	M	0.000559981
	541	Y	D	0.000522025
	112	K	M	0.00049899
	112	K	N	0.00049899
	413	Q	D	0.000460555
	413	Q	H	0.000460555
	320	C	W	0.000448542
	589	G	I	0.000430578
	589	G	N	0.000430578
	589	G	C	0.000430578
	705	Q	V	0.000416194
	705	Q	I	0.000416194
	705	Q	H	0.000416194
	705	Q	T	0.000416194
	705	Q	E	0.000416194
	705	Q	F	0.000416194
	705	Q	D	0.000416194
	705	Q	Y	0.000416194
	705	Q	W	0.000416194
	705	Q	K	0.000416194
	813	K	N	0.000407505
	813	K	Y	0.000407505
	813	K	D	0.000407505
	813	K	P	0.000407505
	813	K	E	0.000407505
	813	K	F	0.000407505
	813	K	H	0.000407505
	813	K	W	0.000407505
	239	R	Y	0.000402917
	239	R	E	0.000402917
	239	R	W	0.000402917
	239	R	I	0.000402917
	239	R	Q	0.000402917
	239	R	F	0.000402917
	239	R	G	0.000402917
	239	R	D	0.000402917
	239	R	L	0.000402917
	239	R	M	0.000402917
	239	R	P	0.000402917
	213	A	M	0.000349218
	809	P	C	0.000341876
	809	P	N	0.000341876
	809	P	D	0.000341876
	809	P	E	0.000341876
	809	P	F	0.000341876
	809	P	G	0.000341876
	809	P	H	0.000341876
	809	P	K	0.000341876
	809	P	L	0.000341876
	809	P	M	0.000341876
	809	P	R	0.000341876
	809	P	Q	0.000341876
	809	P	T	0.000341876
	809	P	W	0.000341876
	809	P	Y	0.000341876
	626	Y	M	0.000334699
	626	Y	K	0.000334699
	626	Y	H	0.000334699
	626	Y	F	0.000334699
	626	Y	N	0.000334699
	626	Y	R	0.000334699
	626	Y	Q	0.000334699
	704	A	D	0.000333675
	704	A	I	0.000333675
	704	A	M	0.000333675
	704	A	W	0.000333675
	7	T	K	0.00032852
	7	T	M	0.00032852
	7	T	W	0.00032852
	572	P	I	0.000328274
	572	P	W	0.000328274
	846	T	P	0.000323206
	388	Q	M	0.00030629
	388	Q	K	0.00030629
	388	Q	E	0.00030629
	388	Q	H	0.00030629
	388	Q	I	0.00030629
	388	Q	P	0.00030629
	575	D	E	0.000296351
	575	D	W	0.000296351
	575	D	I	0.000296351
	573	V	M	0.000288724
	771	R	W	0.000274473
	771	R	V	0.000274473
	771	R	D	0.000274473
	771	R	Y	0.000274473
	771	R	F	0.000274473
	771	R	E	0.000274473
	771	R	I	0.000274473
	771	R	A	0.000274473
	771	R	S	0.000274473
	771	R	T	0.000274473
	771	R	K	0.000274473
	771	R	H	0.000274473
	771	R	M	0.000274473
	771	R	N	0.000274473
	771	R	P	0.000274473
	106	V	I	0.000273623
	106	V	K	0.000273623
	106	V	M	0.000273623
	106	V	N	0.000273623
	106	V	P	0.000273623
	307	T	C	0.000272557
	307	T	A	0.000272557
	307	T	I	0.000272557
	307	T	H	0.000272557
	307	T	N	0.000272557
	307	T	P	0.000272557
	307	T	G	0.000272557
	307	T	F	0.000272557
	307	T	K	0.000272557
	307	T	M	0.000272557
	307	T	Y	0.000272557
	307	T	W	0.000272557
	307	T	E	0.000272557
	307	T	D	0.000272557
	113	D	F	0.000259587
	113	D	Y	0.000259587
	113	D	V	0.000259587
	113	D	C	0.000259587
	113	D	R	0.000259587
	113	D	Q	0.000259587
	113	D	M	0.000259587
	113	D	E	0.000259587
	113	D	G	0.000259587
	113	D	L	0.000259587
	113	D	H	0.000259587
	113	D	I	0.000259587
	113	D	K	0.000259587
	654	A	D	0.000247113
	654	A	F	0.000247113
	654	A	Y	0.000247113
	654	A	W	0.000247113
	654	A	M	0.000247113
	654	A	K	0.000247113
	18	N	C	0.00024331
	18	N	K	0.00024331
	18	N	W	0.00024331
	18	N	I	0.00024331
	18	N	Y	0.00024331
	18	N	V	0.00024331
	793	A	Y	0.000238961
	793	A	W	0.000238961
	793	A	F	0.000238961
	308	T	K	0.000238521
	308	T	F	0.000238521
	308	T	G	0.000238521
	308	T	I	0.000238521
	308	T	Y	0.000238521
	308	T	M	0.000238521
	308	T	N	0.000238521
	308	T	Q	0.000238521
	308	T	V	0.000238521
	308	T	W	0.000238521
	308	T	R	0.000238521
	308	T	H	0.000238521
	308	T	E	0.000238521
	308	T	D	0.000238521
	308	T	A	0.000238521
	28	T	M	0.000229215
	28	T	K	0.000229215
	231	S	F	0.000222893
	231	S	Y	0.000222893
	231	S	K	0.000222893
	231	S	M	0.000222893
	561	P	Y	0.000210234
	561	P	L	0.000210234
	561	P	W	0.000210234
	561	P	D	0.000210234
	561	P	F	0.000210234
	561	P	V	0.000210234
	29	N	K	0.000209835
	29	N	I	0.000209835
	29	N	H	0.000209835
	29	N	M	0.000209835
	29	N	E	0.000209835
	29	N	F	0.000209835
	29	N	C	0.000209835
	29	N	Y	0.000209835
	29	N	V	0.000209835
	29	N	R	0.000209835
	29	N	Q	0.000209835
	222	K	W	0.000209814
	222	K	T	0.000209814
	222	K	P	0.000209814
	222	K	N	0.000209814
	222	K	D	0.000209814
	222	K	A	0.000209814
	222	K	Y	0.000209814
	222	K	E	0.000209814
	222	K	M	0.000209814
	222	K	G	0.000209814
	51	G	K	0.00020487
	51	G	M	0.00020487
	768	E	W	0.000196322
	768	E	D	0.000196322
	768	E	I	0.000196322
	768	E	F	0.000196322
	768	E	K	0.000196322
	768	E	M	0.000196322
	768	E	P	0.000196322
	768	E	Q	0.000196322
	768	E	R	0.000196322
	338	N	G	0.000187656
	338	N	W	0.000187656
	338	N	Y	0.000187656
	338	N	Q	0.000187656
	338	N	K	0.000187656
	338	N	R	0.000187656
	338	N	F	0.000187656
	338	N	D	0.000187656
	338	N	E	0.000187656
	834	Q	H	0.00018579
	834	Q	M	0.00018579
	834	Q	E	0.00018579
	698	T	K	0.00018508
	698	T	F	0.00018508
	698	T	R	0.00018508
	698	T	W	0.00018508
	698	T	Y	0.00018508
	379	A	D	0.000183513
	379	A	E	0.000183513
	379	A	F	0.000183513
	379	A	W	0.000183513
	379	A	R	0.000183513
	379	A	P	0.000183513
	379	A	H	0.000183513
	379	A	N	0.000183513
	379	A	M	0.000183513
	379	A	L	0.000183513
	379	A	Y	0.000183513
	379	A	K	0.000183513
	157	N	D	0.000180633
	157	N	E	0.000180633
	157	N	Y	0.000180633
	157	N	W	0.000180633
	157	N	V	0.000180633
	157	N	L	0.000180633
	157	N	K	0.000180633
	157	N	F	0.000180633
	655	K	E	0.000180555
	655	K	Q	0.000180555
	655	K	N	0.000180555
	655	K	M	0.000180555
	655	K	I	0.000180555
	802	T	P	0.000175926
	802	T	D	0.000175926
	802	T	K	0.000175926
	802	T	L	0.000175926
	802	T	F	0.000175926
	723	K	M	0.000175532
	723	K	N	0.000175532
	723	K	Q	0.000175532
	723	K	P	0.000175532
	362	V	M	0.000169886
	362	V	K	0.000169886
	362	V	I	0.000169886
	362	V	R	0.000169886
	362	V	F	0.000169886
	362	V	D	0.000169886
	362	V	W	0.000169886
	362	V	N	0.000169886
	530	I	A	0.000161488
	530	I	D	0.000161488
	530	I	C	0.000161488
	530	I	W	0.000161488
	530	I	E	0.000161488
	530	I	S	0.000161488
	530	I	R	0.000161488
	530	I	K	0.000161488
	530	I	Q	0.000161488
	530	I	P	0.000161488
	530	I	N	0.000161488
	530	I	M	0.000161488
	530	I	G	0.000161488
	94	T	K	0.000160649
	94	T	D	0.000160649
	94	T	E	0.000160649
	94	T	I	0.000160649
	94	T	L	0.000160649
	94	T	M	0.000160649
	94	T	P	0.000160649
	94	T	V	0.000160649
	94	T	W	0.000160649
	94	T	Y	0.000160649
	94	T	R	0.000160649
	591	G	F	0.000159664
	591	G	N	0.000159664
	591	G	H	0.000159664
	591	G	M	0.000159664
	591	G	W	0.000159664
	591	G	Y	0.000159664
	591	G	I	0.000159664
	591	G	K	0.000159664
	255	I	S	0.000154222
	255	I	N	0.000154222
	255	I	Y	0.000154222
	255	I	F	0.000154222
	255	I	Q	0.000154222
	255	I	R	0.000154222
	255	I	W	0.000154222
	255	I	G	0.000154222
	255	I	D	0.000154222
	255	I	K	0.000154222
	255	I	H	0.000154222
	255	I	A	0.000154222
	255	I	M	0.000154222
	255	I	E	0.000154222
	65	L	W	0.000151959
	65	L	I	0.000151959
	65	L	N	0.000151959
	702	Q	E	0.000151455
	702	Q	H	0.000151455
	702	Q	N	0.000151455
	702	Q	K	0.000151455
	402	I	R	0.000148459
	402	I	M	0.000148459
	402	I	N	0.000148459
	402	I	K	0.000148459
	402	I	G	0.000148459
	402	I	P	0.000148459
	402	I	Q	0.000148459
	402	I	F	0.000148459
	402	I	W	0.000148459
	402	I	Y	0.000148459
	402	I	H	0.000148459
	402	I	D	0.000148459
	402	I	E	0.000148459
	109	D	P	0.000147959
	109	D	K	0.000147959
	109	D	W	0.000147959
	109	D	E	0.000147959
	109	D	Y	0.000147959
	13	H	Q	0.000144728
	13	H	M	0.000144728
	13	H	D	0.000144728
	13	H	R	0.000144728
	13	H	E	0.000144728
	13	H	K	0.000144728
	13	H	T	0.000144728
	13	H	W	0.000144728
	13	H	Y	0.000144728
	13	H	A	0.000144728
	13	H	F	0.000144728
	453	C	D	0.000144439
	453	C	W	0.000144439
	453	C	M	0.000144439
	453	C	P	0.000144439
	453	C	Q	0.000144439
	453	C	E	0.000144439
	453	C	I	0.000144439
	453	C	F	0.000144439
	453	C	K	0.000144439
	453	C	Y	0.000144439
	453	C	R	0.000144439
	453	C	V	0.000144439
	453	C	H	0.000144439
	288	N	H	0.000142967
	288	N	K	0.000142967
	288	N	I	0.000142967
	288	N	Y	0.000142967
	288	N	V	0.000142967
	288	N	W	0.000142967
	288	N	G	0.000142967
	288	N	M	0.000142967
	288	N	D	0.000142967
	700	Q	H	0.000141178
	700	Q	W	0.000141178
	700	Q	Y	0.000141178
	54	T	D	0.000140293
	54	T	P	0.000140293
	54	T	F	0.000140293
	54	T	G	0.000140293
	54	T	W	0.000140293
	54	T	E	0.000140293
	54	T	H	0.000140293
	54	T	I	0.000140293
	54	T	Y	0.000140293
	54	T	K	0.000140293
	54	T	L	0.000140293
	54	T	M	0.000140293
	54	T	R	0.000140293
	54	T	Q	0.000140293
	410	S	I	0.000136488
	410	S	W	0.000136488
	410	S	Q	0.000136488
	410	S	K	0.000136488
	410	S	F	0.000136488
	410	S	Y	0.000136488
	26	H	C	0.000130246
	26	H	L	0.000130246
	26	H	M	0.000130246
	26	H	Y	0.000130246
	26	H	N	0.000130246
	26	H	Q	0.000130246
	26	H	V	0.000130246
	411	G	I	0.000130207
	411	G	M	0.000130207
	411	G	N	0.000130207
	411	G	K	0.000130207
	411	G	W	0.000130207
	411	G	A	0.000130207
	411	G	Y	0.000130207
	487	I	G	0.000130137
	487	I	N	0.000130137
	487	I	Q	0.000130137
	487	I	T	0.000130137
	487	I	W	0.000130137
	487	I	Y	0.000130137
	487	I	M	0.000130137
	487	I	K	0.000130137
	487	I	H	0.000130137
	487	I	F	0.000130137
	487	I	P	0.000130137
	487	I	D	0.000130137
	22	N	Y	0.000125691
	22	N	W	0.000125691
	22	N	M	0.000125691
	22	N	K	0.000125691
	22	N	D	0.000125691
	22	N	C	0.000125691
	22	N	I	0.000125691
	22	N	V	0.000125691
	452	F	I	0.000117784
	452	F	H	0.000117784
	452	F	G	0.000117784
	452	F	E	0.000117784
	452	F	D	0.000117784
	452	F	C	0.000117784
	452	F	A	0.000117784
	452	F	K	0.000117784
	452	F	M	0.000117784
	452	F	N	0.000117784
	452	F	P	0.000117784
	452	F	Q	0.000117784
	452	F	R	0.000117784
	452	F	S	0.000117784
	452	F	T	0.000117784
	452	F	V	0.000117784
	582	G	K	0.000117211
	582	G	L	0.000117211
	582	G	M	0.000117211
	582	G	W	0.000117211
	582	G	Y	0.000117211
	582	G	C	0.000117211
	582	G	I	0.000117211
	788	A	H	0.00011523
	788	A	D	0.00011523
	788	A	N	0.00011523
	788	A	M	0.00011523
	788	A	K	0.00011523
	788	A	P	0.00011523
	788	A	R	0.00011523
	788	A	T	0.00011523
	788	A	E	0.00011523
	788	A	Y	0.00011523
	788	A	W	0.00011523
	788	A	Q	0.00011523
	399	A	P	0.00011318
	399	A	M	0.00011318
	399	A	L	0.00011318
	399	A	K	0.00011318
	399	A	Q	0.00011318
	399	A	N	0.00011318
	399	A	D	0.00011318
	399	A	I	0.00011318
	399	A	F	0.00011318
	399	A	E	0.00011318
	399	A	T	0.00011318
	399	A	H	0.00011318
	399	A	W	0.00011318
	399	A	Y	0.00011318
	585	A	F	0.000113144
	585	A	W	0.000113144
	585	A	M	0.000113144
	585	A	I	0.000113144
	585	A	P	0.000113144
	246	M	K	0.00010996
	246	M	R	0.00010996
	246	M	Y	0.00010996
	246	M	W	0.00010996
	246	M	S	0.00010996
	246	M	A	0.00010996
	246	M	E	0.00010996
	246	M	N	0.00010996
	246	M	H	0.00010996
	246	M	I	0.00010996
	447	K	V	0.000109246
	447	K	M	0.000109246
	447	K	A	0.000109246
	447	K	Y	0.000109246
	447	K	G	0.000109246
	447	K	F	0.000109246
	447	K	E	0.000109246
	447	K	D	0.000109246
	447	K	Q	0.000109246
	447	K	W	0.000109246
	447	K	P	0.000109246
	447	K	N	0.000109246
	244	A	H	0.000108046
	244	A	M	0.000108046
	244	A	Q	0.000108046
	244	A	E	0.000108046
	244	A	L	0.000108046
	244	A	N	0.000108046
	244	A	W	0.000108046
	244	A	Y	0.000108046
	244	A	D	0.000108046
	244	A	F	0.000108046
	244	A	I	0.000108046
	244	A	T	0.000108046
	244	A	K	0.000108046
	244	A	R	0.000108046
	524	C	L	0.000107046
	524	C	M	0.000107046
	524	C	E	0.000107046
	524	C	N	0.000107046
	524	C	P	0.000107046
	524	C	Q	0.000107046
	524	C	R	0.000107046
	524	C	I	0.000107046
	524	C	K	0.000107046
	524	C	Y	0.000107046
	524	C	S	0.000107046
	524	C	T	0.000107046
	524	C	W	0.000107046
	177	V	K	0.000106278
	177	V	S	0.000106278
	177	V	T	0.000106278
	177	V	W	0.000106278
	177	V	N	0.000106278
	177	V	D	0.000106278
	177	V	E	0.000106278
	177	V	R	0.000106278
	177	V	Q	0.000106278
	177	V	H	0.000106278
	177	V	G	0.000106278
	633	T	P	0.000103637
	633	T	R	0.000103637
	633	T	K	0.000103637
	633	T	W	0.000103637
	633	T	N	0.000103637
	633	T	H	0.000103637
	633	T	M	0.000103637
	633	T	E	0.000103637
	633	T	D	0.000103637
	633	T	Y	0.000103637
	473	A	D	0.000102462
	473	A	K	0.000102462
	473	A	F	0.000102462
	473	A	M	0.000102462
	409	G	M	0.000101174
	409	G	K	0.000101174
	409	G	L	0.000101174
	409	G	Y	0.000101174
	409	G	C	0.000101174
	409	G	N	0.000101174
	409	G	R	0.000101174
	409	G	S	0.000101174
	409	G	W	0.000101174
	409	G	F	0.000101174
	409	G	I	0.000101174
	245	G	T	0.000100326
	245	G	P	0.000100326
	245	G	L	0.000100326
	245	G	I	0.000100326
	245	G	M	0.000100326
	245	G	D	0.000100326
	245	G	R	0.000100326
	245	G	Q	0.000100326
	245	G	V	0.000100326
	245	G	F	0.000100326
	245	G	K	0.000100326
	245	G	H	0.000100326
	245	G	Y	0.000100326
	245	G	W	0.000100326
	850	N	D	9.80555e-05
	850	N	K	9.80555e-05
	850	N	W	9.80555e-05
	850	N	F	9.80555e-05
	850	N	A	9.80555e-05
	850	N	G	9.80555e-05
	850	N	I	9.80555e-05
	850	N	H	9.80555e-05
	210	P	Q	9.35196e-05
	210	P	N	9.35196e-05
	210	P	R	9.35196e-05
	210	P	Y	9.35196e-05
	210	P	M	9.35196e-05
	210	P	F	9.35196e-05
	210	P	D	9.35196e-05
	210	P	K	9.35196e-05
	210	P	T	9.35196e-05
	210	P	H	9.35196e-05
	210	P	W	9.35196e-05
	210	P	L	9.35196e-05
	210	P	E	9.35196e-05
	69	N	G	9.33294e-05
	69	N	D	9.33294e-05
	69	N	R	9.33294e-05
	69	N	H	9.33294e-05
	69	N	I	9.33294e-05
	69	N	T	9.33294e-05
	69	N	K	9.33294e-05
	69	N	E	9.33294e-05
	69	N	L	9.33294e-05
	69	N	Y	9.33294e-05
	69	N	W	9.33294e-05
	69	N	M	9.33294e-05
	365	E	D	9.10064e-05
	365	E	Q	9.10064e-05
	365	E	A	9.10064e-05
	365	E	C	9.10064e-05
	365	E	Y	9.10064e-05
	365	E	W	9.10064e-05
	365	E	R	9.10064e-05
	365	E	K	9.10064e-05
	365	E	M	9.10064e-05
	548	A	W	9.04816e-05
	548	A	N	9.04816e-05
	548	A	E	9.04816e-05
	548	A	V	9.04816e-05
	548	A	Q	9.04816e-05
	548	A	M	9.04816e-05
	548	A	Y	9.04816e-05
	548	A	F	9.04816e-05
	548	A	T	9.04816e-05
	548	A	H	9.04816e-05
	548	A	R	9.04816e-05
	548	A	I	9.04816e-05
	548	A	P	9.04816e-05
	844	S	M	8.92071e-05
	844	S	P	8.92071e-05
	844	S	N	8.92071e-05
	577	I	W	8.86981e-05
	577	I	F	8.86981e-05
	577	I	C	8.86981e-05
	577	I	D	8.86981e-05
	577	I	M	8.86981e-05
	577	I	Y	8.86981e-05
	757	N	F	8.6688e-05
	757	N	H	8.6688e-05
	757	N	E	8.6688e-05
	757	N	G	8.6688e-05
	757	N	D	8.6688e-05
	757	N	R	8.6688e-05
	757	N	I	8.6688e-05
	757	N	K	8.6688e-05
	757	N	L	8.6688e-05
	757	N	Y	8.6688e-05
	757	N	M	8.6688e-05
	757	N	P	8.6688e-05
	757	N	W	8.6688e-05
	757	N	V	8.6688e-05
	757	N	T	8.6688e-05
	757	N	Q	8.6688e-05
	757	N	S	8.6688e-05
	741	E	H	8.54362e-05
	741	E	N	8.54362e-05
	741	E	F	8.54362e-05
	741	E	V	8.54362e-05
	741	E	R	8.54362e-05
	741	E	D	8.54362e-05
	741	E	P	8.54362e-05
	741	E	M	8.54362e-05
	741	E	W	8.54362e-05
	741	E	I	8.54362e-05
	741	E	C	8.54362e-05
	741	E	K	8.54362e-05
	544	C	D	8.48739e-05
	544	C	H	8.48739e-05
	544	C	P	8.48739e-05
	544	C	E	8.48739e-05
	544	C	M	8.48739e-05
	544	C	K	8.48739e-05
	544	C	F	8.48739e-05
	544	C	A	8.48739e-05
	544	C	R	8.48739e-05
	544	C	W	8.48739e-05
	544	C	Q	8.48739e-05
	544	C	Y	8.48739e-05
	299	P	W	8.41119e-05
	299	P	Y	8.41119e-05
	299	P	I	8.41119e-05
	299	P	L	8.41119e-05
	299	P	F	8.41119e-05
	299	P	M	8.41119e-05
	535	D	Y	8.39624e-05
	535	D	K	8.39624e-05
	535	D	W	8.39624e-05
	535	D	C	8.39624e-05
	535	D	E	8.39624e-05
	535	D	F	8.39624e-05
	535	D	G	8.39624e-05
	535	D	H	8.39624e-05
	465	A	I	8.23131e-05
	465	A	H	8.23131e-05
	465	A	E	8.23131e-05
	465	A	F	8.23131e-05
	465	A	K	8.23131e-05
	465	A	R	8.23131e-05
	465	A	T	8.23131e-05
	465	A	D	8.23131e-05
	465	A	P	8.23131e-05
	465	A	V	8.23131e-05
	465	A	M	8.23131e-05
	465	A	L	8.23131e-05
	465	A	Q	8.23131e-05
	465	A	C	8.23131e-05
	465	A	W	8.23131e-05
	465	A	Y	8.23131e-05
	465	A	N	8.23131e-05
	476	K	W	8.20096e-05
	476	K	N	8.20096e-05
	476	K	P	8.20096e-05
	355	S	E	8.08553e-05
	355	S	N	8.08553e-05
	355	S	R	8.08553e-05
	355	S	I	8.08553e-05
	355	S	Q	8.08553e-05
	355	S	V	8.08553e-05
	355	S	F	8.08553e-05
	355	S	H	8.08553e-05
	355	S	D	8.08553e-05
	355	S	L	8.08553e-05
	355	S	K	8.08553e-05
	355	S	W	8.08553e-05
	355	S	A	8.08553e-05
	355	S	G	8.08553e-05
	355	S	Y	8.08553e-05
	521	F	I	7.89151e-05
	521	F	Q	7.89151e-05
	521	F	R	7.89151e-05
	521	F	M	7.89151e-05
	521	F	L	7.89151e-05
	521	F	K	7.89151e-05
	521	F	C	7.89151e-05
	521	F	N	7.89151e-05
	521	F	P	7.89151e-05
	145	P	M	7.86145e-05
	145	P	D	7.86145e-05
	145	P	K	7.86145e-05
	145	P	W	7.86145e-05
	145	P	C	7.86145e-05
	145	P	R	7.86145e-05
	446	I	S	7.86121e-05
	446	I	Y	7.86121e-05
	446	I	C	7.86121e-05
	446	I	G	7.86121e-05
	446	I	W	7.86121e-05
	446	I	H	7.86121e-05
	446	I	Q	7.86121e-05
	446	I	E	7.86121e-05
	446	I	P	7.86121e-05
	446	I	M	7.86121e-05
	446	I	R	7.86121e-05
	446	I	F	7.86121e-05
	446	I	K	7.86121e-05
	446	I	N	7.86121e-05
	446	I	T	7.86121e-05
	196	V	L	7.80429e-05
	196	V	M	7.80429e-05
	196	V	G	7.80429e-05
	196	V	N	7.80429e-05
	196	V	Q	7.80429e-05
	196	V	E	7.80429e-05
	196	V	F	7.80429e-05
	196	V	S	7.80429e-05
	196	V	H	7.80429e-05
	196	V	W	7.80429e-05
	196	V	D	7.80429e-05
	196	V	Y	7.80429e-05
	196	V	K	7.80429e-05
	166	Q	E	7.71479e-05
	166	Q	G	7.71479e-05
	166	Q	F	7.71479e-05
	166	Q	W	7.71479e-05
	166	Q	D	7.71479e-05
	166	Q	K	7.71479e-05
	166	Q	H	7.71479e-05
	534	A	M	7.55659e-05
	534	A	C	7.55659e-05
	534	A	V	7.55659e-05
	534	A	T	7.55659e-05
	534	A	L	7.55659e-05
	534	A	W	7.55659e-05
	534	A	Y	7.55659e-05
	534	A	F	7.55659e-05
	534	A	E	7.55659e-05
	534	A	D	7.55659e-05
	534	A	I	7.55659e-05
	534	A	H	7.55659e-05
	534	A	Q	7.55659e-05
	766	W	C	7.55136e-05
	766	W	M	7.55136e-05
	766	W	R	7.55136e-05
	766	W	N	7.55136e-05
	766	W	Q	7.55136e-05
	766	W	S	7.55136e-05
	766	W	T	7.55136e-05
	766	W	V	7.55136e-05
	766	W	Y	7.55136e-05
	766	W	L	7.55136e-05
	766	W	P	7.55136e-05
	766	W	I	7.55136e-05
	766	W	D	7.55136e-05
	766	W	K	7.55136e-05
	766	W	A	7.55136e-05
	766	W	E	7.55136e-05
	766	W	G	7.55136e-05
	766	W	H	7.55136e-05
	503	I	Q	7.48804e-05
	503	I	P	7.48804e-05
	503	I	W	7.48804e-05
	503	I	T	7.48804e-05
	503	I	S	7.48804e-05
	503	I	Y	7.48804e-05
	503	I	R	7.48804e-05
	503	I	M	7.48804e-05
	503	I	N	7.48804e-05
	503	I	K	7.48804e-05
	503	I	A	7.48804e-05
	503	I	H	7.48804e-05
	503	I	F	7.48804e-05
	503	I	D	7.48804e-05
	503	I	E	7.48804e-05
	221	A	K	7.38215e-05
	221	A	I	7.38215e-05
	221	A	E	7.38215e-05
	221	A	W	7.38215e-05
	221	A	M	7.38215e-05
	221	A	L	7.38215e-05
	221	A	R	7.38215e-05
	458	A	P	7.3787e-05
	458	A	R	7.3787e-05
	458	A	M	7.3787e-05
	458	A	W	7.3787e-05
	458	A	Y	7.3787e-05
	458	A	L	7.3787e-05
	458	A	K	7.3787e-05
	458	A	I	7.3787e-05
	458	A	G	7.3787e-05
	458	A	F	7.3787e-05
	458	A	E	7.3787e-05
	458	A	D	7.3787e-05
	458	A	Q	7.3787e-05
	118	A	K	7.2655e-05
	118	A	L	7.2655e-05
	118	A	R	7.2655e-05
	118	A	Y	7.2655e-05
	118	A	C	7.2655e-05
	118	A	E	7.2655e-05
	118	A	N	7.2655e-05
	118	A	F	7.2655e-05
	118	A	G	7.2655e-05
	118	A	T	7.2655e-05
	118	A	D	7.2655e-05
	118	A	W	7.2655e-05
	118	A	V	7.2655e-05
	118	A	M	7.2655e-05
	118	A	H	7.2655e-05
	118	A	I	7.2655e-05
	118	A	Q	7.2655e-05
	162	G	C	7.20121e-05
	162	G	Q	7.20121e-05
	162	G	R	7.20121e-05
	162	G	D	7.20121e-05
	162	G	V	7.20121e-05
	162	G	W	7.20121e-05
	162	G	Y	7.20121e-05
[truncated: 15,021 more rows]

## Sheet: Figure 1d
Figure 1d	sample	virus	ic50	error.ic50	WT_ic50	WT_error.ic50	fold.change
	mAb	K227S	<100	ND	5525.15	322.377	ND
	mAb	K227T	<100	ND	4511.64	618.541	ND
	mAb	K227Y	<100	ND	4511.64	618.541	ND
	mAb	K650Y	2904.84	140.937	5525.15	322.377	1.90205
	mAb	K723E	4283.59	362.76	5525.15	322.377	1.28984
	mAb	S396C	<100	ND	4511.64	618.541	ND
	mAb	S396M	<100	ND	4511.64	618.541	ND
	mAb	S396N	<100	ND	4511.64	618.541	ND
	mAb	Y242H	200.957	51.6286	4511.64	618.541	22.4508
	mAb	Y242Q	<100	ND	4511.64	618.541	ND
	mAb	Y242T	<100	ND	4511.64	618.541	ND

## Sheet: Figure 2a
Figure 2a	site	m1	m2	m3
	1	0.381582	0	1.52e-15
	2	0.0142034	0	0.065755
	3	2.09238	1.66763	0.822324
	4	0.994547	3.30577	2.0679
	5	3.3168	3.5573	2.15536
	6	0.341903	1.01536	0.318568
	7	1.37794	3.33866	2.83164
	8	1.30213	0.866684	0.366023
	9	0.864114	2.35613	0.412293
	10	0.187009	0.436852	0.210724
	11	1.29086	0.624219	0.133906
	12	2.21216	1.87283	2.85945
	13	0.922922	0.771149	0.837347
	14	1.73625	1.66422	0
	15	2.76283	3.70109	3.67251
	16	1.92745	1.12832	1.95531
	17	1.81449	2.19996	2.62721
	18	3.09348	1.13477	2.45101
	19	1.03727	1.3257	1.38618
	20	1.82483	3.89366	1.44613
	21	1.42045	2.48275	2.57139
	22	3.03911	1.01639	1.95469
	23	0.354358	0.279319	0.193802
	24	1.00505	1.79625	1.21603
	25	0.864188	0.774462	0.742251
	26	0.899466	1.21767	0.654666
	27	1.05646	0.90113	0.352117
	28	0.503372	1.50329	1.9539
	29	0	0.34898	0.634007
	30	0.580504	0.147003	0.668346
	31	0.476071	0.599592	0.905496
	32	0.257568	0	0
	33	0.131572	4.56e-15	0.646677
	34	0.0219102	0.263019	0.235245
	35	0.381604	0.121356	0
	36	0.883567	0.447243	0.227526
	37	0.0657454	0.065748	0.197251
	38	0.0658788	0	0
	39	0.670641	0.315712	1.01856
	40	0.598636	0.195353	0.412189
	41	0.751748	0.672215	0.737746
	42	0	0.294002	0.218046
	43	0.121394	0.280529	0
	44	0.0656218	0.10602	1.00794
	45	0	1.19401	0.360491
	46	0.831113	0.465752	0.638157
	47	2.04678	0.812692	3.76366
	48	1.17308	1.48148	1.43515
	49	0.0991788	0.225446	0.613114
	50	0.567034	0.424808	0.250684
	51	2.03425	1.52306	1.53509
	52	0.284363	1.41095	1.77741
	53	0	1.19e-05	0.0657567
	54	0.0657136	0.158909	0.537175
	55	1.27403	0.602162	1.77647
	56	0.284369	0.466462	0.608415
	57	0.929175	0.479854	0.235159
	58	0.621888	2.38874	0.486709
	59	0.0657392	0.187097	0.121338
	60	0.758813	0.963159	0.19415
	61	0.284262	0.121268	0.197022
	62	0.99297	1.34997	1.10642
	63	0.121351	0	0
	64	0.00101908	0.0657137	0
	65	2.27086	0.770558	2.18015
	66	0.131486	0.405721	0
	67	0.550065	0.548479	0
	68	0.59402	0.131509	0
	69	0.455583	0.604318	0.866967
	70	0	0.665997	0.270743
	71	0.425515	0.148551	0
	72	1.16716	0.96447	0
	73	7.61e-16	3.04e-15	2.28e-15
	74	1.1768	0.408165	0.180979
	75	0	0.620184	0.322979
	76	0.533692	1.03531	0.856732
	77	0	1.43454	0.121342
	78	1.42561	1.11533	0.590189
	79	0.0657434	0.452568	0.0735064
	80	0	0.350168	0.0657547
	81	0.176037	0.203573	0.615831
	82	0.0960394	0.232476	0.447366
	83	0	0.318623	0.0835963
	84	0.233828	0.225332	0.878688
	85	0	0.96411	0.121344
	86	0.464581	1.50016	0.794012
	87	0.180733	0.787666	0.772239
	88	0.356635	0.557251	0.065753
	89	0	0.121353	0
	90	0.0657411	0.499708	0.226664
	91	0.454265	0.469488	0.714594
	92	0	0.432814	0.106961
	93	0.169517	0	0.0657564
	94	0	0.77396	1.17553
	95	0.25299	0	0.63445
	96	0	0.639313	0.249991
	97	0.0749971	0	0.71853
	98	0	0.527807	0.315786
	99	0	0.169516	0.121352
	100	0.624394	0.329127	0.131511
	101	0.918154	0.668216	0.589128
	102	1.57657	0.232163	0.171491
	103	0.298441	0.752044	1.2727
	104	0	0.0657493	0.144546
	105	1.35366	0.883412	1.0329
	106	2.33136	2.4875	3.31709
	107	0.131548	0.165439	0
	108	0.498563	0.131503	0.424878
	109	3.06826	1.40961	1.89587
	110	0.656066	0.853299	0.4474
	111	0.284357	0.190027	0.423782
	112	1.79712	4.93426	3.32012
	113	0.838776	1.09811	1.86533
	114	0.0466253	2.43258	3.61061
	115	0.0657615	0.0657661	0
	116	0.462112	0.207645	0.381549
	117	0.64664	0.20438	0.788109
	118	0	0	0.169629
	119	0.890975	0.375152	1.29465
	120	0	0.0657561	0
	121	0.282881	1.49293	1.46669
	122	0.566031	0.0657582	0.534826
	123	0.550749	1.86213	0
	124	0.512757	2.45602	1.59363
	125	0.065793	1.52e-15	0.212069
	126	0.252929	0	0.0657582
	127	0.169518	0.333393	0
	128	0.802614	0	0.277727
	129	0.169504	0	0.169506
	130	0.543006	0.827027	0.0989025
	131	0.121363	0.381666	0.139818
	132	7.61e-16	0.344765	0
	133	0.131511	0.687334	0.0657552
	134	0.212011	0	0
	135	0.065757	0.651361	0.169526
	136	0.121356	0.0657564	0.556795
	137	0.187217	0.0657759	0
	138	2.14703	0.210319	0.644218
	139	0.746127	1.04179	2.46238
	140	0.229023	0.204085	0.00982197
	141	0.651244	0.646132	0.928634
	142	0	0.47446	0.252184
	143	1.40186	0.390438	1.41162
	144	0	0.42181	0.169505
	145	1.89849	2.67943	2.56633
	146	0.308563	0.169591	1.52e-15
	147	0	0	0.31578
	148	0.571474	0.334961	0.0657439
	149	0	0.121347	0.551057
	150	0.587172	0.187056	0.348799
	151	1.28125	0.582497	0.169502
	152	0.193071	0	0.682262
	153	0.500283	0.55066	0
	154	0.134814	1.36799	0.48762
	155	1.50744	0.495561	0.392623
	156	1.42113	1.12648	1.41356
	157	1.33052	1.80711	0.701465
	158	0.551527	0.0918976	0.403533
	159	0	0.226887	0.121355
	160	0.333395	0.121355	0
	161	0.0657578	0.687458	0.169538
	162	0.548961	0.304928	0.30399
	163	0.131491	0.121342	0.503984
	164	0.574835	0.426884	0.239494
	165	0	1.09422	0.770157
	166	4.61879	0.608512	0.768187
	167	0	0.114668	0.258686
	168	0.065795	0.308586	7.61e-16
	169	0.0657783	0.252956	0.381686
	170	0.211994	0.697428	0.23581
	171	0	0.654899	0.738373
	172	0.449078	0.296263	0.439324
	173	0.517559	0.944725	0
	174	0.993559	0.386854	0.773935
	175	0.824763	0.985461	1.36964
	176	0	0.820816	0.360455
	177	2.27846	2.60826	1.23075
	178	0.0657567	0.464966	0.250023
	179	0	0.187113	0.949175
	180	0	0	0.169577
	181	0	0.242366	0.516673
	182	0.212079	0.0657832	0
	183	0	0.169255	0.183391
	184	0.187206	0.680879	0.212042
	185	0.121534	0.257518	0.000179269
	186	0	0	0
	187	0.187146	0.315885	0
	188	0.395719	0	0
	189	0	0.133978	0
	190	0.560068	0.497407	0.311638
	191	0.898094	0.0657469	0.315716
	192	0	0.720268	0.809464
	193	0.122523	0.412208	0.187098
	194	0.988671	1.0165	1.05698
	195	2.45445	1.53206	1.68702
	196	1.05134	0.302402	0.327019
	197	3.02434	0.44841	1.02674
	198	0.159901	0.0657464	0.346787
	199	0	0.569334	0.21195
	200	0.759457	0.186059	1.03331
	201	0.242673	0.487696	1.09054
	202	0.366882	0.536482	0.589227
	203	0.976348	0.213689	0.587317
	204	0	0.153736	0.0488306
	205	0.457863	1.95325	1.17163
	206	0.262991	0	0
	207	0.4711	0.54664	0.193599
	208	0.432748	0.187092	0.498288
	209	1.23443	0.720324	3.3216
	210	0.841976	0.0242465	0.873703
	211	1.12073	1.27661	5.15228
	212	4.12529	3.93669	2.38894
	213	2.63399	2.56996	2.51179
	214	0.441258	0.900337	0.0656319
	215	0.211993	1.09866	0.317345
	216	0.235229	1.87294	0.70345
	217	0.461999	0.684864	0.297403
	218	1.52544	0.760191	1.2719
	219	0.065745	0.235257	0.0143476
	220	1.57681	2.62592	2.34708
	221	1.17503	2.73215	3.06649
	222	0.724172	1.4378	0.588258
	223	0	0.426567	0.788248
	224	0	0.464856	0.550822
	225	2.04586	2.73244	3.99012
	226	0	0.0657558	0
	227	2.2424	2.79617	3.79649
	228	0.63879	0.733664	1.78882
	229	2.64984	0.686887	1.42436
	230	2.89246	1.83451	2.3109
	231	2.07383	1.64026	2.1137
	232	1.34586	1.36937	3.63265
	233	1.40359	0.408792	2.73881
	234	0.513343	0.953025	3.05599
	235	0	0.0533981	0.0995722
	236	2.37031	2.3742	3.97728
	237	1.59917	1.51145	1.71203
	238	0	0.121353	0
	239	0.853982	0.826912	1.64856
	240	1.26424	0.478102	0.80824
	241	0.12131	0.911312	1.19011
	242	0.462951	3.21508	2.02094
	243	0.121318	0.252846	0.121307
	244	1.07871	1.5939	1.94893
	245	1.19963	1.7792	0.654331
	246	0.76026	0.906237	0.375508
	247	0.519632	0	0.419491
	248	1.29732	0.345151	0.675321
	249	1.04363	0.206656	0.453955
	250	0.175449	0.933871	0.911239
	251	0.076423	0.121352	0.187111
	252	0	0	0
	253	0.18706	0.153561	0.83188
	254	0.968194	0.459064	1.08907
	255	0.618795	0.386823	0.776107
	256	0	0.950798	0.656092
	257	0.13213	0.502875	0
	258	0.924795	0.187115	1.0485
	259	0.121375	0.16953	0.212025
	260	0.101692	0.350134	0
	261	0.277742	0.0657501	0.131507
	262	0	0.197272	0.462111
	263	0	0.284366	0.25
	264	0.212092	0.169618	0.495773
	265	0	0.0657585	0.277794
	266	0.76437	0.4929	0
	267	0	0.419585	0.249999
	268	0.199837	0.00017259	0.169511
	269	1.25133	0.272439	0.43317
	270	0.203334	0.461201	1.82929
	271	0	0.172153	0.553134
	272	0.187107	0.235265	0.360804
	273	0.274755	1.07265	0.718165
	274	0.121354	0.920091	0.235273
	275	0.547555	0.131534	0.284483
	276	1.12653	1.95842	1.08787
	277	0.235272	0.613058	0.715054
	278	0.919021	0.503999	0.775601
	279	0.925219	0.739527	0.197427
	280	0.0657582	0.16641	0
	281	0.121236	0.0656657	0.169399
	282	1.52e-15	0.339173	0.121407
	283	0.408523	0.318822	0.577
	284	0	0.923741	0.344952
	285	1.32369	1.5624	1.44932
	286	0.0657572	0.419653	0.252893
	287	0.355171	0.410453	0.344743
	288	3.12876	0.909035	2.07959
	289	0.752352	0.519928	0.466867
	290	1.47087	0.800814	0.807159
	291	0.207343	0.880094	0.242851
	292	0.372242	0.502865	0.0657409
	293	0.250039	0.263069	0.253686
	294	0.000317428	0.769653	0.985724
	295	2.03e-05	1.19815	0.661982
	296	0.436686	0	0
	297	0.250053	0.252873	0.481774
	298	0.896734	1.69191	2.26917
	299	0.167528	2.31855	3.74171
	300	0.333348	0.976618	0.650106
	301	0.178155	0.528112	0.307868
	302	0.0870442	0.652046	0.805702
	303	0.518991	0.197961	0.75084
	304	1.34386	1.3729	0.641187
	305	0.887879	0.121341	0
	306	0.23503	0.612162	0
	307	0	0.704886	0.788239
	308	0.0431833	0.291352	0.412931
	309	0.214005	3.04309	1.59049
	310	0.788104	0.256418	0.121352
	311	0.277853	0.746743	0.381558
	312	0.211988	0.363937	0.277727
	313	0.437229	0	0.976012
	314	1.50142	1.09068	0.12129
	315	0.588605	0.197244	0.211979
	316	0.000312653	0.157827	0.680393
	317	0.0657548	0.169515	0.879413
	318	0.863819	0.784743	0.9591
	319	0.371335	0.242693	0.344604
	320	3.12572	1.84585	1.20597
	321	0.81133	1.84904	0.437134
	322	0.940321	0	0
	323	0.611494	0	0
	324	0	1.19568	0
	325	0.187178	0	0
	326	0.131517	0.187126	0.496562
	327	0.121356	0.065754	0.207177
	328	0	0.262235	0
	329	0.248208	0.324806	0.726615
	330	0.874367	2.79379	1.60915
	331	2.31235	2.05693	1.53014
	332	0.0234526	0	0.169516
	333	0.121354	0.293883	0
	334	0.454055	0.277798	0.187196
	335	0.144879	0	0.0657579
	336	0.144219	1.18342	0.457813
	337	0.293899	0.0657573	0
	338	0.654911	0.457578	0.596886
	339	0.613051	1.08818	1.12772
	340	0.0658041	0.74794	0.121355
	341	0.187188	0.381603	0
	342	0.18711	0.0657551	0.065753
	343	0	0	0.235287
	344	0	0	0
	345	0.121355	0.85237	0.131515
	346	0.0657501	0.0562603	0
	347	0.0657699	0.131536	0.0675721
	348	0.121406	0	0.16359
	349	0	0.263032	0.396331
	350	0.0657805	0.131565	0
	351	0.466119	0.131516	0
	352	0.0657521	0.419556	0
	353	0.405806	0	0
	354	0	0	0.0657581
	355	0	0.0853717	0
	356	0.0657435	0.415871	0.460083
	357	0	0.0657439	0.283775
	358	0.212048	0.187146	0.0657581
	359	0	2.28e-15	0.121395
	360	0	0.211995	0.14513
	361	7.61e-16	0.930347	0.284514
	362	3.63998	0.733245	2.46736
	363	1.34305	0.395341	0.557284
	364	0.75528	0.277755	0.68732
	365	1.06897	1.18953	0.462865
	366	0.768068	0.561065	0.34362
	367	0.41805	0.843162	0
	368	0.498312	0	0.065739
	369	0.404854	0.300987	0.537304
	370	0.885634	1.09157	0
	371	0.720976	1.12357	1.91178
	372	1.06836	0.827743	0.35275
	373	2.73822	2.30422	1.91545
	374	0	0.268545	0.121344
	375	0.535444	0.984516	0.274359
	376	0	0.121228	0
	377	0.381513	0.121348	0
	378	0.124246	0.13151	0.781725
	379	0.350655	0.737133	0.811751
	380	0.551208	0.399164	0.121354
	381	0.169504	0.22253	0.531735
	382	0.0119586	0.303896	0
	383	0	0.517409	0.315746
	384	0.137253	0.366695	0.121341
	385	0.521946	1.07212	0.559338
	386	0.131494	0	2.66345
	387	0.169472	0.229922	0.0655932
	388	2.04249	1.85981	2.70881
	389	0	0.187123	0.250041
	390	0.913581	1.49636	3.53386
	391	0.057444	1.35383	1.70465
	392	0.183844	0.899394	1.04546
	393	1.79293	2.67977	4.29976
	394	0.54347	0.731447	0.249372
	395	0.597102	0.41237	0.0887411
	396	1.36463	0.622942	2.22812
	397	0.290867	0.0657455	0.219816
	398	0.173901	0.197273	0.680855
	399	0.960596	0.272826	0.119537
	400	0.277785	0	0.621461
	401	3.16088	3.13722	4.39875
	402	0.190628	0.461281	0.687193
	403	0.223644	0.78385	3.24579
	404	0.237842	0.241884	0.131482
	405	0	1.01788	1.3789
	406	0.00153189	0.693889	0.123227
	407	0.858841	0.439976	0.787255
	408	1.18829	0.851528	2.83284
	409	0.946949	0.860205	1.01484
	410	1.50033	2.42317	1.2008
	411	2.53185	2.06651	1.0876
	412	1.07403	0.983546	0.616762
	413	1.92158	1.96474	1.53939
	414	1.90085	0.523755	0.518486
	415	0.426019	0.801527	0.599332
	416	0.657867	0.514442	0.467559
	417	0.205361	0.878627	0
	418	1.50302	1.53555	1.29279
	419	0.721471	0.518848	1.02656
	420	0.121317	1.53022	0.292832
	421	0.627131	0.104491	0.121342
	422	0.43024	0.470673	0
	423	2.12685	1.1803	1.02169
	424	2.0349	1.0286	3.3351
	425	2.3754	2.99377	1.97867
	426	0.829335	2.02629	2.36644
	427	0.470874	0.597399	0.616269
	428	0.552777	0.996448	0.363614
	429	0.5587	0.660313	1.03591
	430	0	0.594918	0.121352
	431	0.121391	0.197297	0
	432	1.05784	0.779698	0.216445
	433	0.687717	0.350266	0.0657814
	434	0.343565	0.593591	0.121352
	435	0.849918	0.147853	0.262416
	436	0.67185	1.49475	0.453906
	437	0.151036	0.580822	0.321103
	438	0.0597983	0.0657554	0.37151
	439	0.608625	0.500189	0.082554
	440	0.754827	0.418551	0.18673
	441	0	0	0
	442	0.396411	0.356647	0.290872
	443	0.0702734	0.197338	0
	444	0	0.250111	0.121362
	445	0.797795	0.412223	0.315756
	446	0	0.143344	0.525939
	447	0.632788	1.18452	0.916075
	448	0.171477	0.333348	1.10875
	449	0.121348	0.485275	0
	450	0	0.3334	0
	451	0.359494	0.374201	0
	452	1.42541	0.813243	0.43473
	453	0.34001	0.783779	0.38115
	454	0.0657616	0.503072	0.242781
	455	0.003819	0	0.0657324
	456	0.121322	0.625209	1.52417
	457	0.0657526	0	0.065752
	458	1.26169	0.372769	1.2055
	459	0	1.06543	0.0657367
	460	0.277802	0.609641	0.0657541
	461	0.250064	0	0.290874
	462	0.284369	1.7717	0.249989
	463	0.263078	1.11272	0.867782
	464	0.249983	0.262985	0.496364
	465	0.90202	0.235255	0.121438
	466	0	0	0.169544
	467	0.0657395	1.09479	0.731526
	468	0.716877	7.61e-16	0.424178
	469	0.169512	0.187106	0.27775
	470	0.250063	0.433931	0.250103
	471	0.473554	0.695323	0.195965
	472	0.065755	0	0.0657541
	473	1.69069	1.47857	0.95446
	474	0.0657517	0.29122	0.419608
	475	1.60881	1.78108	2.81467
	476	0.486803	1.40156	1.40384
	477	0.858153	0	0
	478	0.867015	0.84312	0.431451
	479	0	0.784879	0
	480	0.694909	0.420652	0.109212
	481	0	4.56e-15	0.212079
	482	0	0.0657561	0.0666549
	483	0.30091	1.22301	0.360594
	484	0	0.179659	0.169517
	485	0.517914	0.16959	0.608602
	486	0.904343	1.88131	0.168659
	487	0.0657407	0.364007	1.33025
	488	0.0657438	0.905972	0.419594
	489	0	0.264125	0.657363
	490	0.885647	0	0.121351
	491	0.367041	0.0657833	7.61e-16
	492	0.176309	0.0657542	0.250049
	493	0.121353	0.396399	0.527955
	494	0.169517	0.308491	0
	495	0	0.439276	0.22153
	496	1.02972	0.676643	0.562637
	497	0.268753	0	0.909412
	498	0.46211	0.274709	0.187095
	499	0.580864	0	0.572018
	500	0	0.501757	0.288217
	501	0.528078	0.249556	0.235274
	502	0.121423	0	0.187187
	503	0	0.121345	0
	504	0.0455756	0.323577	0.504482
	505	1.17189	0.971208	0.487268
	506	0	0.187741	0
	507	0.13151	0.0657526	0.0657523
	508	0.0657471	0	0
	509	0.131555	0.12138	0.371576
	510	1.24389	1.12016	0.923409
	511	0.774943	0.0659144	0.0201487
	512	0.644816	1.26841	0.485235
	513	2.09258	4.05907	4.18948
	514	0.646218	0.499757	0
	515	0.0657686	0.503144	0.877223
	516	0	0	0
	517	0.858229	1.61148	1.20557
	518	1.2599	0.741844	0.157572
	519	1.12e-05	0.710669	0.6111
	520	0.253005	7.61e-16	0.12142
	521	1.54784	1.45752	2.25655
	522	0.236993	0.467966	0.621048
	523	0.264323	0.197251	0
	524	0.58907	0.675404	0.806511
	525	1.15036	0.907666	0.62361
	526	0.344613	1.52938	0.924948
	527	0.514418	2.28e-15	0.308606
	528	4.56e-15	0.726615	0
	529	0	0.277735	0
	530	0.113584	1.12311	1.03427
	531	0.413899	0.377305	0
	532	0.443862	0.455617	0.952982
	533	0.253069	0.100135	0
	534	0.416145	0.290281	1.01602
	535	0.573711	1.80584	0.819349
	536	1.67747	1.03051	0.319745
	537	0.310197	1.25953	1.05799
	538	0.317958	0.824816	2.43279
	539	0.381264	1.35842	1.3151
	540	0	0.669412	0.66489
	541	1.78015	2.79865	4.3886
	542	1.30043	1.11768	0.31351
	543	0	0.187225	0.0657419
	544	0.337211	1.96973	1.06892
	545	0	0.941373	0.230787
	546	0.911827	2.11145	0.700125
	547	0	0	0
	548	0.0656636	0.840808	1.20143
	549	0.0657559	0.181461	0.180965
	550	0.311852	0.121348	0.534539
	551	0.0657578	0.065758	0
	552	0	0	0.0657534
	553	0	0.197305	0.642024
	554	1.4287	0.283228	0.0167086
	555	0.197345	0.343673	0.242772
	556	0.128018	0.125162	0.042499
	557	0	0.121411	0
	558	0.572549	0.830552	0.276196
	559	0.0657643	0.065758	0
	560	0.812591	1.2198	0.658815
	561	2.04741	1.23625	1.83142
	562	0.26292	1.05109	1.27867
	563	0.805003	1.73557	0.837879
	564	0.668201	1.55388	1.28543
	565	0	0.653372	0.333463
	566	0	0	0
	567	0.807316	1.73083	0
	568	0.799256	0.762999	1.28981
	569	0.8409	0.671916	0.478732
	570	0	0.121354	0.339061
	571	0.141741	0	0
	572	3.34981	2.62787	2.93524
	573	3.12454	3.17819	1.17248
	574	1.44778	0.989753	0.691143
	575	2.43575	1.2981	3.33347
	576	2.23003	1.87713	3.01046
	577	0.319235	1.43442	2.57968
	578	0.732747	2.28038	0.972256
	579	1.3583	3.4082	2.56084
	580	1.97367	3.28707	2.41316
	581	2.06823	1.5248	2.26236
	582	0.878919	1.64688	1.22725
	583	0.137719	0.953415	1.40192
	584	0.379406	0	0
	585	1.14423	2.19859	1.19269
	586	1.71454	0.210768	0.0465179
	587	0.302251	0.0892921	0.299088
	588	2.11002	1.9054	0.558048
	589	1.20838	1.74121	0.89588
	590	2.05581	0.835887	0.56456
	591	2.08295	0.857323	0.514926
	592	0.648368	1.19335	1.20165
	593	0.505437	2.51805	1.10999
	594	0	0.791257	0.250087
	595	0.0532311	1.11962	1.41257
	596	0.63837	0.711747	1.57379
	597	1.01187	1.82474	0.690915
	598	0.443329	0.471504	0.462723
	599	0.277785	0.307782	0.570139
	600	1.28615	0.765459	1.01289
	601	0.0657989	1.52e-15	0.169594
	602	0	0	0.0657578
	603	0	0	0.121345
	604	0.00245021	1.03416	0.179658
	605	0.649428	0.121395	0
	606	0.169297	0.131517	0.131514
	607	0.131578	0	0
	608	0.0657581	0.396406	0
	609	0.141174	0.0657558	0
	610	0	0	0.107761
	611	0.00964645	0.0657537	0.514286
	612	0.000125513	0.0657531	0.319824
	613	0.263111	1.06982	0.728167
	614	0.0657992	0.24281	0.169595
	615	1.03746	0.576147	0.460705
	616	0.065791	2.28e-15	0.131565
	617	0	0.319933	0
	618	1.15925	0.758546	0.264736
	619	0	0.269258	0.496545
	620	0	0.0657445	0
	621	7.61e-16	0.0657842	0.291004
	622	2.51004	2.93332	1.15948
	623	0.812583	0.187115	0.847723
	624	1.30551	1.72102	1.48334
	625	0.121353	0.277757	0
	626	0.121246	1.68463	1.08238
	627	0.517995	0.187175	0
	628	1.19506	1.25909	1.35237
	629	0.169524	0.252868	0.121351
	630	0.484516	0.207514	0.45919
	631	0	0	0
	632	0	0.704506	0.212024
	633	0.529665	0.665341	0.792002
	634	1.44606	0.714398	1.0855
	635	0	0.121396	1.52e-15
	636	4.56e-15	0.0657785	0.169586
	637	0	0.62805	0
	638	0.250669	1.08505	0.485234
	639	0.249993	0.065745	0.131483
	640	0.187198	4.56e-15	0
	641	0	0.45759	0
	642	0.06575	0	0
	643	0.344759	0	0.419671
	644	0	0.294975	0
	645	1.59334	1.48282	0.396871
	646	0	0.193519	0.969756
	647	1.90908	0.735174	0.539618
	648	1.91338	2.41045	2.88635
	649	0	0.235273	0.0193687
	650	42.1302	20.0753	17.739
	651	2.96408	3.24434	1.06411
	652	5.92446	5.17212	4.39532
	653	4.77383	1.24316	2.50905
	654	14.722	8.32997	6.0464
	655	19.0148	9.61763	9.41739
	656	8.62247	2.74887	1.91212
	657	0.138438	0.771273	0.673561
	658	0.0850217	0.343483	0.446091
	659	0.682068	0.649986	0.589084
	660	1.25155	1.77379	0.275819
	661	1.4948	0.760622	2.3876
	662	1.47124	0.736241	0.207313
	663	0.891283	2.06003	0.629979
	664	1.80544	0.987855	1.71754
	665	0.323063	0.805749	1.22545
	666	0.203246	1.32563	0.535154
	667	0.583036	0.38154	0.309514
	668	0.667676	0.699422	0
	669	0.284487	0.233326	0.121381
	670	0.0923434	0.1315	0
	671	0.342182	0.364177	0.0207016
	672	0.0657283	0.233022	0.556627
	673	0.595408	0.450295	0
	674	0.779257	1.22759	0.701392
	675	3.04e-15	0.0657853	0.381709
	676	0.12127	0.419609	1.26385
	677	1.17395	1.02564	0.488597
	678	0.46219	0	0.775614
	679	0.315874	0.391705	0
	680	0.994726	0.844702	0.0174462
	681	0.16722	0.187145	0
	682	0.23528	0.318336	0.121353
	683	0.187099	1.03569	0.868209
	684	0.846844	0	0.131526
	685	0.131585	0.121411	0.187192
	686	0.0663358	0.489777	1.54541
	687	0.121364	0	0.121366
	688	0	0.187123	0.121355
	689	0.568781	0	0.187111
	690	0	0.211983	0
	691	0.651109	0.843612	0.6311
	692	0.235276	0.534624	0.121353
	693	1.01855	1.7821	2.02785
	694	1.40755	1.80228	0.579555
	695	1.87244	3.13481	2.37293
	696	2.38414	3.17966	2.93785
	697	0.794009	1.60694	0.919243
	698	4.67541	3.96015	3.13423
	699	3.28523	1.57177	4.45104
	700	2.35915	2.43342	1.79277
	701	2.74295	4.61979	2.94446
	702	2.3407	3.50288	2.45652
	703	1.30432	0.741095	1.69429
	704	3.55524	1.86923	0.753964
	705	1.20687	0.841722	0.929207
	706	0.785873	1.83228	0.987963
	707	0.64665	0.0657333	1.05837
	708	0.979565	0.748306	1.47993
	709	0.0657557	0.42832	0.344721
	710	0.541182	0.0657559	0.491589
	711	0.71457	0.828063	0.629428
	712	0	0.0657544	0.479447
	713	0.06576	1.76e-05	0
	714	0.371349	0.389142	0.0657283
	715	0	0.364086	0.211999
	716	0.409469	0.12138	0.065758
	717	0.0657829	0.48564	0.441687
	718	0	0	0
	719	0.0657493	0.368388	0.363705
	720	0.231262	0.629806	0.226214
	721	0.187083	0.894278	0.0912359
	722	0	0.043983	0.265951
	723	13.5738	6.38478	5.09302
	724	2.73483	1.8759	0.636496
	725	0.121332	1.43415	0.716728
	726	0.477945	0.769836	0.142815
	727	0	0.600052	0
	728	0.545561	0.065751	1.47432
	729	0	0	0
	730	0.0657828	0.121422	0.606907
	731	0	0.151004	0
	732	0	1.37665	0.290869
	733	0.441836	0.169574	0.0657815
	734	0	0.0657565	0.23529
	735	0.169632	0.250092	0.250122
	736	0.0657567	0	0
	737	0.773345	0.390178	0.277959
	738	0.371651	0.419663	0.16955
	739	0	0	0
	740	1.03379	1.17348	1.37096
	741	0.562899	0.2777	1.02215
	742	1.06708	1.15195	0.99772
	743	1.17306	0.629205	0.637921
	744	0.295632	0.330369	0.0180433
	745	0.273896	4.16e-05	0.277653
	746	0.119523	0.758809	0.811766
	747	0.131531	0.350274	0
	748	0.176597	0.935364	0.673996
	749	0.308574	0.605108	0.121355
	750	0.280995	0.160478	0.344621
	751	0.131509	0	0.0657516
	752	0	0.121408	1.52e-15
	753	0	0.479559	0
	754	0.275756	0.131364	0.587774
	755	0	0.29221	0
	756	0	0.168413	0
	757	0	0.657185	0.991858
	758	0	0.0731837	0.110713
	759	0.379627	0.0657531	0.343588
	760	1.15366	0.311294	1.52705
	761	0.442268	1.64886	1.95182
	762	0	0.121345	0.508415
	763	0	0.121348	0
	764	0.356819	0.308615	0.437384
	765	0.131605	0.0657786	0.41063
	766	0	0	0.397059
	767	0.938796	0.365922	0.257271
	768	2.0557	2.68451	1.13617
	769	0.102367	0	0.121327
	770	2.13224	1.40814	0.548226
	771	0.680184	0.213845	0.881389
	772	1.77199	2.12767	0.751948
	773	0	0.17731	0.753018
	774	2.18551	1.25813	0.415431
	775	0.169633	0.131564	0.277895
	776	0.611403	0.308643	0.528056
	777	2.92343	2.98828	3.58852
	778	0.563794	1.40554	1.1506
	779	0.131352	0.306181	0.582002
	780	0.169463	1.93109	0.388699
	781	0.486164	0.383199	0.542432
	782	2.48338	2.87323	0.804956
	783	0.0657382	0.331245	0.315733
	784	0.13157	0.284532	0
	785	0.443109	0.816952	0.943217
	786	0.252598	0	0.353916
	787	0.324386	0	0.491445
	788	1.71842	2.16737	0.938146
	789	0.2373	0	0
	790	0	0.88914	0.286909
	791	0.371499	0.121354	0
	792	0.386732	0.422671	0.537329
	793	1.32147	2.93558	2.6529
	794	0.922335	2.31342	2.18411
	795	0.746442	0.762854	0.519669
	796	2.58905	1.72543	1.55806
	797	3.92309	2.52732	4.29196
	798	4.17499	2.72259	2.7839
	799	1.8658	0.573588	0.239726
	800	14.0214	13.2844	11.4346
	801	0	0.169197	0.97421
	802	3.27868	1.829	1.38648
	803	0.610417	0.542659	1.42405
	804	0.0328137	0.0505164	0.121353
	805	0.383366	1.38151	0.878435
	806	0.481831	0.44011	0.121356
	807	0.428968	0.287791	0.589005
	808	0.0657765	0	0.0657763
	809	0.653622	0.333838	0.939241
	810	0	0.0657554	0
	811	0.131537	0.0657581	0
	812	0.328868	1.23636	1.87606
	813	1.78528	1.56582	1.34068
	814	0.36723	1.62368	0.394712
	815	0.970972	0.594791	0.186598
	816	0.790672	0.856273	0.92705
	817	0.816554	0.131513	0
	818	0	0.12137	0.485406
	819	0.312032	1.19669	0.524565
	820	1.00053	0.966656	0.591194
	821	0	0.676729	0
	822	0.0657494	0.320105	0.187314
	823	0.171503	0.413131	0.437943
	824	0	1.59592	0
	825	0.0657579	1.0079	0.121361
	826	0	0.488875	0.244124
	827	0	0.545108	0
	828	2.007	3.28609	1.6319
	829	2.75998	1.25096	0.584964
	830	3.11321	3.91341	2.40971
	831	1.27995	1.18536	0.475636
	832	0.0124661	0.0605167	1.19627
	833	0.0134287	0.0132975	0
	834	5.20491	2.65533	5.23273
	835	1.15335	1.93602	1.1428
	836	1.92377	3.25963	0.69618
	837	0	0	0
	838	0	0.456897	0.591538
	839	1.53771	0.500674	0.298588
	840	2.46301	4.02218	4.19338
	841	0.210604	0.564284	0.379791
	842	0.216134	0.739084	0.121349
	843	2.28652	1.73187	4.18663
	844	2.16999	3.11051	2.03523
	845	1.1046	1.14509	0.79757
	846	3.37576	2.37029	4.86019
	847	1.18354	4.08996	3.98603
	848	1.09227	1.60971	2.24807
	849	2.00448	3.4683	3.23734
	850	1.54079	1.88372	0.737743
	851	1.50512	1.78878	2.06776

## Sheet: Figure 2b
Figure 2b	m1				m2				m3
	site	wildtype	mutation	mutdiffsel	site	wildtype	mutation	mutdiffsel	site	wildtype	mutation	mutdiffsel
	650	K	C	3.75996	650	K	C	2.04038	650	K	L	2.10675
	650	K	S	3.36419	650	K	Y	2.03533	650	K	Y	1.89265
	650	K	L	3.34221	650	K	H	1.65433	650	K	W	1.46842
	650	K	E	3.23176	650	K	W	1.60567	650	K	S	1.46552
	650	K	H	3.1759	650	K	E	1.48806	650	K	H	1.34274
	650	K	T	3.16781	650	K	A	1.37219	650	K	C	1.33104
	650	K	V	2.89941	650	K	L	1.35824	650	K	A	1.31306
	650	K	Y	2.8671	650	K	T	1.33808	650	K	T	1.2254
	650	K	A	2.77143	650	K	V	1.30071	650	K	V	1.16759
	650	K	G	2.55376	650	K	D	1.22459	650	K	E	1.06231
	650	K	F	2.48874	650	K	S	1.07042	650	K	M	0.934455
	650	K	W	2.42723	650	K	F	0.945197	650	K	Q	0.860035
	650	K	P	2.10034	650	K	G	0.876935	650	K	G	0.66742
	650	K	D	1.39523	650	K	M	0.683572	650	K	R	0.39998
	650	K	Q	0.974944	650	K	Q	0.505967	650	K	F	0.247802
	650	K	M	0.904144	650	K	I	0.406499	650	K	I	0.125039
	650	K	I	0.679675	650	K	P	0.164364	650	K	D	0.124715
	650	K	N	0.0263567	650	K	N	0.00478109	650	K	N	0.00405839
	723	K	E	2.40762	723	K	S	1.30902	723	K	C	1.22267
	723	K	G	2.15161	723	K	A	1.13162	723	K	G	0.908448
	723	K	A	1.88743	723	K	V	0.89419	723	K	A	0.84879
	723	K	D	1.63327	723	K	E	0.77937	723	K	V	0.515634
	723	K	C	1.561	723	K	C	0.666367	723	K	M	0.462637
	723	K	L	1.48033	723	K	T	0.538362	723	K	H	0.353799
	723	K	S	0.60234	723	K	L	0.433723	723	K	I	0.277244
	723	K	I	0.449878	723	K	Y	0.27925	723	K	S	0.226072
	723	K	V	0.431061	723	K	Q	0.170406	723	K	L	0.164914
	723	K	F	0.427676	723	K	M	0.0666464	723	K	T	0.110897
	723	K	R	0.426711	723	K	G	0.0466718	723	K	Q	0.000637857
	723	K	H	0.0531423	723	K	F	0.0360306	723	K	N	0.000637857
	723	K	T	0.0510437	723	K	I	0.0313403	723	K	P	0.000637857
	723	K	M	0.00266828	723	K	N	0.000887754
	723	K	Q	0.00266828	723	K	P	0.000887754
	723	K	P	0.00266828
	723	K	N	0.00266828

## Sheet: Figure 2c
Figure 2c	sample	virus	ic50	error.ic50	WT_ic50	WT_error.ic50	fold.change
	m1	K723E	<100	ND	1863.71	106.423	ND
	m1	K650Y	<100	ND	1863.71	106.423	ND
	m2	K723E	<100	ND	322.723	42.1006	ND
	m2	K650Y	<100	ND	322.723	42.1006	ND
	m3	K723E	<100	ND	572.547	83.8236	ND
	m3	K650Y	<100	ND	572.547	83.8236	ND

## Sheet: Figure 3a
Figure 3a	site	h8	h4	h87	h112
	1	7.61e-16	0	0	0
	2	0	0.570906	0	0
	3	2.3268	0.15514	0	0.691478
	4	0	2.31635	0	2.77691
	5	1.9594	0.196403	0	3.32005
	6	1.48501	0.348969	0	0
	7	0.701211	1.09808	4.11394	1.52556
	8	0.99087	3.5545	1.48609	0.09492
	9	0.42789	4.13704	0	0
	10	0.860578	1.09997	0	1.05498
	11	2.44273	0.517618	0	0.131574
	12	0.82312	1.2823	0.525473	0.872002
	13	2.08945	2.50982	0.678376	0
	14	2.11119	1.92804	4.93989	0
	15	4.07981	2.48501	0.627815	1.21234
	16	0.85152	0.141944	0	3.05379
	17	1.87315	2.8178	0	0
	18	1.82291	2.57146	0.262788	2.58729
	19	2.11361	2.01539	2.54757	0.546402
	20	0	1.77874	0.882158	0
	21	1.02878	2.98681	0	0.919548
	22	0	0	2.911	0.0744509
	23	0.916088	0.251155	2.59574	0
	24	0.655305	2.79932	0.628711	1.4418
	25	3.95856	1.26992	2.37285	0.722573
	26	0.293665	2.4945	2.0699	2.7285
	27	0	0	0	0
	28	1.9602	1.52764	0	0.422367
	29	0.921252	0.363942	0.387693	0.983714
	30	0.000677781	2.93511	0	0.69448
	31	1.86042	0.403893	0	0
	32	0.492794	0.315742	0	0
	33	7.61e-16	1.52e-15	0	3.04e-15
	34	0.0657395	1.0047	0	0
	35	0.121356	0	6.09e-15	0
	36	0.131508	0.500108	0	0
	37	0.121344	0	0	0
	38	0	0.121381	6.09e-15	0
	39	0.376223	1.81916	0	0
	40	3.32055	0.552554	0	0
	41	0.0657499	1.03215	0.486016	0
	42	0	0	0	0
	43	0	0	0	0
	44	1.42027	0.808467	0	0
	45	0.70291	0.845515	0	0
	46	2.30503	2.39323	0	1.64331
	47	1.55077	0.255811	4.44814	1.46606
	48	0	5.20032	0.951676	1.85804
	49	0.550384	0.395992	0	0.632902
	50	1.14867	0.162492	0	0
	51	1.49144	1.69699	3.45064	0
	52	0.552782	8.09641	0	0
	53	0.437242	0.608648	0	0.131995
	54	1.11118	3.46171	0	0
	55	3.42826	3.17898	0	0.691326
	56	0.626033	0.546439	0	0
	57	0.995934	3.67036	0	0
	58	0.522696	0.751062	0	0
	59	0.759837	0.652559	0	0.340323
	60	0.747071	0.759162	0	0.0877165
	61	1.4089	0	0	0
	62	3.46539	2.95268	1.57334	1.13264
	63	0	0	0	0
	64	0.277549	0.00076321	0	0.428029
	65	1.65633	0.683242	0	1.70153
	66	0	0	0	0.243364
	67	0.333873	0	0	0
	68	0.13151	1.01653	0.679029	0
	69	0.882697	0.21708	0	0
	70	0.416855	0.481614	0	0
	71	0.51443	0	0	0
	72	1.4632	0.0952373	0	0.127245
	73	0.315928	0	0	0
	74	1.37627	0.946047	0	0
	75	0.804367	0.101572	0	0
	76	0.121321	0.876503	0.678945	0
	77	0.295499	1.46309	0	0.349543
	78	0.872608	0	0	0
	79	3.33469	0.464787	0	0
	80	0	0.485413	6.09e-15	0.131745
	81	0.568623	0.169509	1.13967	0
	82	0.216713	0	0	0
	83	0.169514	1.28943	0	0.340423
	84	0.317788	0.441036	3.71733	0.54132
	85	0	0.55358	0	0.633113
	86	0.481497	0	0.678646	0
	87	1.32007	0.315743	0	0.0810796
	88	0.0657533	0	0	0
	89	0.114117	0.658478	0	3.04e-15
	90	0.114402	0.991994	0	0
	91	0	0.495407	0	0
	92	0.211991	0	0	0
	93	0	0.212041	0	0.501232
	94	0.371339	0.805436	0	1.04859
	95	0	0.0657581	0	3.04e-15
	96	1.1552	0.62209	0	0
	97	0.330714	0.249983	0	0.242967
	98	0.06575	0	0	0
	99	1.12755	0	0	0
	100	0.746676	1.04116	0	0
	101	0.485156	3.67264	0	0
	102	1.70556	0.677695	6.09e-15	0
	103	0.249967	0.169681	1.48796	0
	104	0.0287004	0.0690314	0	0.131581
	105	0.539471	1.22327	0	0
	106	0.448869	0.828955	2.43401	1.03815
	107	0	0	0	0
	108	0.358123	1.50328	0	0
	109	0.190318	1.14876	0	0
	110	0.344797	0.242768	0	0
	111	0.0657318	0	0	0
	112	2.43943	0.449673	5.47754	2.01853
	113	0	1.14131	0.142375	2.10307
	114	0.311597	2.50664	2.34236	1.30173
	115	1.006	0	6.09e-15	0
	116	0	0.287192	0	0
	117	0	0	0	0
	118	0	0	0	0
	119	0.646203	0.297245	0	0
	120	0	0	0	0
	121	0.982565	1.09727	0.678067	0.503058
	122	1.012	0.982773	6.09e-15	3.04e-15
	123	0.0657793	0.284492	6.09e-15	0
	124	1.72277	1.37387	0.847798	0.115487
	125	0.59505	0.608653	0	0
	126	1.14034	0.315838	0	0
	127	0	0.250044	0	0
	128	0.427861	0.603431	0	0.637461
	129	1.32321	1.5913	0.485928	0
	130	0.131013	0.579831	0	1.86813
	131	0	0.121373	0	0
	132	3.04e-15	0	0	0
	133	0.339067	0.415965	0.635297	0
	134	0.672898	0.41968	0	0
	135	0.212012	0.755138	0	0.101238
	136	0	0	0	0
	137	0	0	0	0
	138	1.25621	0.0657157	0.678048	0.14377
	139	0.307981	2.54555	0.920501	1.32144
	140	0.334014	0	0	0
	141	0.998675	0.524592	0	0
	142	0	0.277703	0	0
	143	0	0.315673	0	2.0669
	144	2.57754	0.185572	2.51004	0
	145	0.924901	0.991761	0.415398	1.05771
	146	0.187172	0.0657819	6.09e-15	0
	147	0.0657547	0.653546	0	0.424639
	148	0.347408	0.0020229	6.09e-15	0
	149	0.235269	0.373599	0	0.563899
	150	0.437439	0	0	0
	151	0.371314	1.05477	0	0
	152	0.930984	0	6.09e-15	0
	153	0.249999	1.30388	0	0
	154	1.44641	0.284195	0	1.76614
	155	0.0111495	0	0	0
	156	0.442786	1.3014	0.270347	0.574827
	157	2.88011	3.15016	0.631479	0.73592
	158	0.373444	0.34461	0	0.260475
	159	0.315791	0.67954	0	0
	160	0.0613788	0	6.09e-15	0
	161	0	0	0	0
	162	0	2.78121	0.997192	0.63526
	163	0	0.100194	0	0.131513
	164	0	0	0	0
	165	0	0.211943	0.523731	0.632017
	166	0.180089	0.316425	0.170292	0.362632
	167	0	1.21484	0	0
	168	0.31589	0.2501	0	0
	169	0	0.315888	6.09e-15	3.04e-15
	170	0.073822	0	0	0
	171	0.121349	1.18561	0	0.214483
	172	0	0.275135	6.09e-15	0
	173	1.00995	1.17777	0	0
	174	0.0740672	1.01702	0	0.319208
	175	0	0.352451	0	0.131516
	176	0	0.842005	6.09e-15	1.40988
	177	0.985254	0.0657729	0	0.131365
	178	0.454762	0	0	0
	179	0	0	0	0.131494
	180	0.0657815	0	6.09e-15	0
	181	0.240776	0.717158	0	0
	182	0	0	0	0
	183	0.819054	0	0	0
	184	0.065758	0	0	0
	185	0.527318	0.539452	0	0
	186	0	0	0	0.104448
	187	0	0	0	0
	188	0	0	0	0
	189	0	0	0	0
	190	1.92009	0.689287	0	0.275634
	191	0.268901	0.323899	0	1.6817
	192	0.285437	0.143822	0	0
	193	0	0.338871	0	0
	194	0.879273	1.45367	1.25177	0
	195	1.06665	1.47274	6.37197	0.21211
	196	0.852819	0.496326	0.485384	0
	197	0.269659	0.277643	0.373894	0.242861
	198	0.834015	0	0	0
	199	1.08144	1.32564	0	0.572719
	200	0.131499	0.730221	0	0
	201	0.0367291	0	0	0.242703
	202	0	0	0	0
	203	0.33339	0.356632	6.09e-15	0
	204	0.218856	0.680667	2.17659	0
	205	1.23776	1.21045	0	0.246269
	206	0	0.0805986	0.809368	0
	207	0.189997	1.10662	0.840576	0.354928
	208	4.26323	1.66519	0.678342	0
	209	1.23156	2.69188	0	0.499451
	210	1.43615	1.82365	0	0
	211	0	0.129541	0.18419	0.92163
	212	1.04741	2.33772	2.51128	1.97223
	213	1.36574	1.39677	7.9166	1.40591
	214	0.936585	0.173273	0	0.796592
	215	0	0.283228	0	0.606916
	216	1.0031	0	0	0
	217	0.1315	0	0	0.562959
	218	0.0487461	0.441713	0	0.18174
	219	0	0	6.09e-15	0.55692
	220	0.338517	1.14048	0.0521388	1.38937
	221	12.1628	3.1656	4.73567	1.27768
	222	2.53515	0.124537	8.11831	0.343894
	223	1.9536	0	0	0
	224	0.521971	0.328392	0	0
	225	22.6538	2.09222	0.677509	0.999176
	226	0	0	6.09e-15	0
	227	31.1096	0.516461	1.8049	1.07534
	228	2.07727	1.27351	0	0
	229	3.63857	1.3873	0	0.651165
	230	21.6876	0	6.08199	2.72955
	231	0.597579	2.63878	1.06648	0.447651
	232	3.66277	2.32558	0.0496056	0.789847
	233	0	1.56852	0.788001	1.47907
	234	0.611932	0	3.32327	0.960908
	235	0.211342	0	0	0
	236	4.25251	0	1.06683	2.07995
	237	1.33234	0.121249	0	0.93153
	238	0.0228547	0.211997	0	0.632938
	239	5.70557	0.178064	0	0
	240	0.0657099	0.930119	2.42245	0.211966
	241	0	0.0644284	0	0.479774
	242	0.323038	2.05916	4.25459	0.620981
	243	0.0657283	0	0	0.276538
	244	1.93331	1.07267	0	0.546582
	245	0.562715	1.81351	0.791105	1.06803
	246	0.0736334	1.37703	0	0
	247	0.187065	0	0	0
	248	0.0255433	1.65616	0	0
	249	0.0656823	0.639754	0	0.576323
	250	0.0037341	0.860136	4.5824	0.131281
	251	0.065813	0.736353	6.09e-15	0
	252	0	0	6.09e-15	0
	253	0.678302	1.16625	0	1.6106
	254	0.799588	0.881162	0.849097	0
	255	0.510335	0.465886	0	0
	256	1.52e-15	0.065781	0	0
	257	0.0657431	0	0.679022	0
	258	0.212018	0.674309	0	0
	259	0.0657561	0.0147447	0	0
	260	0	0.37137	0	0
	261	1.59453	0	0.263025	0.339709
	262	0.344727	0	0	0
	263	0.187105	0	0	0
	264	0	0.212094	0	1.52e-15
	265	0.0657479	0.179617	0	0
	266	0	0	0	0
	267	0	0.0657524	0	0
	268	0.0167444	0.916611	0	0
	269	0.565698	0.632197	0	0
	270	0.0958464	0	0	0
	271	0.12129	0.517584	0	0
	272	0.953312	0.121348	0	0.131733
	273	0.121341	0.665179	0	0
	274	0.32936	0.39636	0.263111	0
	275	0.28723	0.527793	0	0
	276	0.823804	0.36938	0	0.687537
	277	0	0	0	0
	278	0.0817036	1.63924	1.8977	0.690169
	279	0	0	6.09e-15	0
	280	0.681171	0	0	0
	281	0.0656246	0.0656431	0	0
	282	0	0.700426	0	3.04e-15
	283	1.22665	0.0658508	1.96779	0.543832
	284	0.894927	0.868994	3.31741	0
	285	2.45364	2.10223	0	0.0215182
	286	0.121356	0.268467	0	0
	287	0	0	0	0
	288	0.464872	0.555286	0	0.0824602
	289	2.45197	2.5819	0	0
	290	0.559373	0.000365287	0.262879	0.289835
	291	0	0	0	0
	292	0.173785	1.03863	0	0
	293	0.29093	0.0657561	0	0
	294	0.292005	1.42863	3.31295	0.130797
	295	1.1319	0	0	0
	296	0.141699	0.429034	0	0
	297	0.211999	0	0	0
	298	0.625215	1.6002	0	1.60885
	299	0.302797	0.642819	2.64481	1.551
	300	0	0.48601	0	6.09e-15
	301	0.298159	2.56001	0	0.174149
	302	0.388246	0.31572	0	0
	303	0	0.134185	2.80753	1.05414
	304	0.0362629	0.343674	2.89385	0.227807
	305	0	0.815813	0	0
	306	0.778232	0	0	0.504761
	307	0.242545	0	0.532264	0
	308	1.50921	0.995464	0	0.790974
	309	3.99481	4.425	1.3807	0.218068
	310	1.06989	0.453873	0	0
	311	0.735632	0.211998	6.09e-15	0
	312	0.121301	0.00162619	0	0.706692
	313	0	0.180804	0	0
	314	2.00891	1.81934	0	0.688007
	315	1.00272	0.464538	1.63658	0
	316	0.344473	0.81689	0	0.0336259
	317	0	0	0	0
	318	0.0254588	0.897233	0	0
	319	0.0761375	0	6.09e-15	0
	320	4.08641	3.06795	1.62599	2.54065
	321	0	1.43309	0	0.599402
	322	0	0.315762	0	0.13163
	323	0	0	6.09e-15	0
	324	0.0282086	0.449373	0	0.606521
	325	0.344313	0.554234	0	0.131797
	326	0	0	0	0
	327	0.344696	0	0	0
	328	0.469679	0.935428	0	0
	329	0.100281	0.0657457	0	0
	330	1.34392	2.92943	3.98942	0.906778
	331	0.983889	1.90484	1.56266	0.872176
	332	0.0657546	1.10187	0	0
	333	0	0	0	0
	334	0	0.42408	0	0
	335	0.0657582	0.918224	0	3.04e-15
	336	2.40093	0.621265	1.80723	0.186622
	337	0.92638	0.442304	0	0
	338	0.863786	0.317052	0	1.21118
	339	0.286202	0.680958	0	0
	340	0.583622	0	0	0
	341	0	0	0	0
	342	0	0.358927	0	0
	343	0.452509	1.61086	0.263007	0
	344	0.121354	0	0	0.21807
	345	1.12674	0.776732	1.68171	0
	346	0.565925	0.121348	2.14296	0
	347	0	0	0	0
	348	0.0657578	0.235323	0	0
	349	0	0.565914	0	0
	350	0	0	0	0
	351	0.0657566	1.14445	6.09e-15	1.52e-15
	352	0.872153	0	0	0
	353	0	0.837527	0	0.339811
	354	0	0	0	0
	355	0.0656949	0	0	0
	356	1.34789	0	0	0.60744
	357	0	0.121337	6.09e-15	0
	358	0	0.187143	0	0
	359	1.52e-15	0.121397	0	0.632945
	360	0	0	0	0
	361	0	0.371549	0	0
	362	1.81646	1.7896	0	0
	363	0.0657457	0	0	0
	364	0.863462	0	0	0
	365	0.444517	0.36931	0	0.689238
	366	0.261363	0.405724	0	0
	367	0.106882	0.138554	0.677953	0
	368	0.461872	0	0	0
	369	1.63842	1.13187	0	0
	370	0	0.333407	0	0
	371	1.14451	1.1466	0	0
	372	0.723347	1.77429	0.327419	1.22945
	373	0.341152	1.68992	0	0.976778
	374	0.599236	0	0	0
	375	0	0	0	0
	376	0.0655969	0	0	0
	377	0	3.34898	0	0.243131
	378	0	0	0	0.24291
	379	0	1.14322	0	0.361511
	380	0.0657556	0	0	0
	381	0	1.55236	0	0
	382	0	0	0	3.04e-15
	383	0.851957	1.24813	0	0
	384	0.68377	0.681909	0	0
	385	1.3703	0	0	0.161313
	386	0.468714	0.0419872	0	0
	387	0	0	0	0.0372933
	388	2.37985	1.00912	0	1.67725
	389	0.121355	0.169517	0	3.04e-15
	390	0.000165153	1.13079	1.60318	1.7055
	391	0.845647	0.152978	2.05288	2.81163
	392	0	0.827252	0	0.797725
	393	2.98572	0.794908	0.550434	0.857246
	394	0.533789	0.00338752	0	0
	395	1.73155	0.170751	0	0.348522
	396	0.971219	0.746582	0	0.246816
	397	0	0	0	0
	398	0.121366	1.53949	6.09e-15	0.131514
	399	0.645207	0	4.47975	0
	400	0.179723	0.0657566	0	0
	401	0.186939	2.02782	2.54766	2.0429
	402	0.838184	1.8859	2.97174	0
	403	0.381418	2.93192	0	0.301095
	404	0.75824	0	0	0
	405	0	0	0	0
	406	0.0314525	0	0	0
	407	0.38142	0.940169	0	0.599382
	408	1.26848	1.33082	0.485298	1.14757
	409	1.65394	0.610772	0.866614	1.7215
	410	1.11987	1.38334	0.485126	1.42494
	411	0.121187	0.448584	0	2.81356
	412	0.328683	1.36023	0	0.131369
	413	0.565177	1.22968	0	3.04158
	414	0	1.0686	6.09e-15	0
	415	0.94643	0.969264	0	0.925853
	416	0.12012	1.98043	0	0
	417	0	2.11533	0	0.0567686
	418	1.61514	0.12131	6.23615	0.555229
	419	1.37426	0.290817	0	0.131496
	420	1.16446	2.84898	3.43116	2.2844
	421	0	0.508353	2.39371	0.085207
	422	0	0.389751	0	0
	423	2.11536	9.06034	3.99527	1.89813
	424	0.953062	1.21904	2.53967	2.80499
	425	1.52388	0	5.75467	0.781525
	426	1.56382	1.6454	0	0.687198
	427	0	0.47561	0	0.543246
	428	0.221022	0.763193	5.26734	0.771969
	429	0	0.000216756	0	5.83e-05
	430	0	0.517777	0	0
	431	0.121377	0.0657583	0	0
	432	1.43884	1.71306	0	0.933216
	433	0	0.315944	0	0
	434	0	0.211996	0	0.569976
	435	0.84736	1.87787	0	1.373
	436	0.6029	0.284368	0	0.131516
	437	0.481487	0.131234	0	0
	438	0	0	0	0
	439	0.786301	0.925808	0	0.875943
	440	0.604323	0.121342	0	0.145088
	441	0	0	0	0
	442	0	0.333355	0	0
	443	0	0	0	0
	444	0	0.121371	6.09e-15	0
	445	0	4.93e-05	6.09e-15	0
	446	0.930576	0.0165343	0	0
	447	0.61095	1.87209	0	0.480001
	448	0.28436	0.989	0	0.425498
	449	0	0	6.09e-15	0.242927
	450	0	0.169518	0	0
	451	2.30938	0	0	0.829033
	452	1.12168	1.52367	0	0
	453	1.26616	0.464682	0	0.13147
	454	0.065758	0.65857	0	0
	455	0	1.00976	0	0
	456	0.546778	0.23713	3.69584	0
	457	0	0	0	0.475907
	458	0	0.456145	0	0.262952
	459	0.63438	0.407512	0	0
	460	0.922701	0	0	0
	461	0	0	0	0
	462	0	0.712916	0	0
	463	0	0.527902	0	0.131605
	464	0.211187	1.76631	0.263385	1.10712
	465	0.429289	0	0	0.628166
	466	0	0.266157	0	0
	467	0.169502	1.19052	0	0
	468	0.121403	1.52e-15	0	0
	469	0.0657505	0	0	0
	470	0	0	0	6.09e-15
	471	0.0657301	0	0	0
	472	0	0.25	0	1.64541
	473	3.22268	0.258684	0	17.1095
	474	0	0	0	0
	475	0.222991	0.753089	4.70742	7.21625
	476	0.491442	0.149148	3.89131	9.57805
	477	0	0.0657561	0	0
	478	0.591661	0	0.678039	1.08867
	479	0.200547	0	0	0
	480	0	0.290852	0	0
	481	0.250115	0	0	0.243118
	482	0.284464	0.266881	0	0.501211
	483	0.527764	0.419857	0	0
	484	0.995131	0	0	0
	485	0.065783	0.0657796	0	0
	486	0.568589	0.478683	0	0.527333
	487	0.235163	0.203946	0.678013	0.859475
	488	0.50004	0	0	0
	489	0	0	0	0
	490	0.35781	0	0	0
	491	0.437352	0	0	0
	492	0.922544	1.64978	1.13959	0
	493	0.187705	0.939933	6.09e-15	0
	494	0	0.753192	0.26338	0
	495	0.452274	2.60422	1.13939	0
	496	1.0998	4.10925	0	0.71852
	497	0	0.686975	0	0
	498	1.68212	1.13998	0	0
	499	0.655705	0.108357	0	0.302384
	500	0	0	0	0.275221
	501	0.0657544	1.19905	0	0
	502	1.52e-15	0.54759	0	0
	503	0	0.249988	0	1.88556
	504	0.269818	0	0.26313	0
	505	1.62084	0.854587	0.164183	0.408576
	506	0.396394	0.0657562	0	0
	507	0	0.376993	0	0.50111
	508	0	0	0	0.243457
	509	0.121373	0	0	0
	510	0.389173	0.527724	1.0013	0.461175
	511	0.00251664	0.169584	0	0.691086
	512	0.420374	14.1125	0	0.902494
	513	1.05259	2.26703	12.2692	1.95666
	514	0.339496	0.960229	1.68201	0.0839981
	515	0.603108	0.0659666	5.46486	1.81508
	516	7.61e-16	1.52e-15	0	0
	517	0	3.09125	0	0
	518	1.66267	0	1.86641	0.879651
	519	1.00146	0.868383	0	0.885349
	520	0	3.04e-15	6.09e-15	0
	521	1.13898	0.0661347	0.900534	1.05448
	522	0.485252	0.78083	0	1.13767
	523	0.169506	0.415362	0	0.0189035
	524	0.00103733	4.12961	5.4137	0.696385
	525	0	0	0	0.107385
	526	0	0	0	0.131549
	527	3.04e-15	0.169649	6.09e-15	0.583026
	528	0.500405	0	0	0
	529	0.808878	0.178564	0	0.424737
	530	0.626473	0.731966	0	0.159416
	531	0.455994	0.356465	0	0
	532	0	0.0859779	0	0
	533	0.169549	0.911564	6.09e-15	0
	534	0.371809	0.00100297	0	0.528732
	535	0.828431	0.995625	3.27292	1.21273
	536	0.0133524	1.73835	5.72632	0.449865
	537	1.14265	0.136255	0.620521	2.0846
	538	0.53639	0.44344	0	1.13774
	539	0.877506	0.297913	2.9808	0.3825
	540	0.538836	0.573952	2.32333	0.112483
	541	1.63112	2.43358	4.89469	2.26092
	542	0.284328	0.489447	0	5.35e-05
	543	0	0.356187	0	0
	544	0.197117	0.683286	0	0
	545	0	3.32287	0.342305	0.873548
	546	1.4467	1.14945	0	0.569723
	547	0	0.419608	0	0
	548	0.0667056	2.00644	0	1.79701
	549	0	0.778065	0	0
	550	0.121348	0.767625	0.486247	0.13175
	551	0.0657583	0	0	0
	552	0.387547	0	0	0
	553	0	0	0	0
	554	1.1041	0	0	0
	555	0.235343	0	0	0
	556	0.644449	1.93865	0.573589	0.243164
	557	0.169612	0	0	0
	558	0.0165315	0.121353	0	0
	559	0	0	0	0
	560	0.284344	0	0	0.226989
	561	0.121233	0.724432	1.70166	0.228404
	562	0.777958	0.412269	0	0.315092
	563	0.884065	3.89627	2.38401	1.27652
	564	3.13208	6.2876	0.939688	0.692157
	565	0	1.22171	0	0.131702
	566	0	0	0	0.942453
	567	0	0.0015553	0	1.4858
	568	0.832681	1.21294	0	0.172494
	569	0.63055	1.33095	0	0
	570	0.0657534	0.982908	0	0
	571	0	0	0	6.09e-15
	572	0.128767	0.527647	4.57205	0.252557
	573	0.5596	1.51158	5.28692	0.365565
	574	0.211584	1.36245	0	0.544679
	575	0	1.91418	2.37268	0
	576	0.984917	0.685912	1.78837	1.57863
	577	1.17562	2.24588	1.20263	1.36414
	578	0.249819	0.3926	3.36898	0.432548
	579	0.181494	1.19817	1.43373	0.807597
	580	0.285235	0.47618	3.83723	2.9096
	581	0	0.0943877	3.30037	0
	582	0.921574	1.18149	0	0.568604
	583	1.48185	2.2204	1.4847	2.02333
	584	0	0	0	0
	585	0.107194	0.672711	2.6514	0.544564
	586	0.284311	0.422603	0	0
	587	0	0	0	0
	588	1.47904	0.275428	10.3383	3.61865
	589	2.2777	1.81291	2.56791	1.13444
	590	0.962084	0.25431	0.262866	2.08703
	591	0.0656534	0.748644	0	0.300741
	592	0	3.55135	0	0
	593	0.268494	4.44314	0	1.59193
	594	0.121367	0.768316	0	0
	595	3.34309	1.469	0	2.26837
	596	0.868866	2.10346	2.15621	1.35709
	597	0.498822	1.06686	1.93573	0.85496
	598	0.422397	0	0	0
	599	0.0657535	0	0	0
	600	0	0.78526	0	0.50128
	601	1.52e-15	7.61e-16	0	3.04e-15
	602	0	0	0	0
	603	0.496373	0	0	0
	604	0.308222	0.963468	0	0.368183
	605	0	3.04e-15	0	0
	606	0	0.169522	0	0
	607	0	2.28e-15	0	0
	608	0.339107	0.59497	6.09e-15	0
	609	0.131515	0	6.09e-15	0
	610	0	0	1.74964	0
	611	0	0.121356	0	0
	612	0.0657424	0.356528	6.09e-15	0
	613	0.885831	0.813242	0	0.523198
	614	0	0	0	0
	615	0.228573	0.776879	6.09e-15	0
	616	0.0657829	1.52e-15	0	0
	617	0	0.169212	0	0.453158
	618	0	1.46927	0	0
	619	1.5374	0	0	0
	620	0.0657258	0.368271	0	0
	621	0.566224	7.61e-16	0	0
	622	0.33359	0.390734	3.00827	0.726468
	623	0	0	0	0
	624	0.547865	1.226	1.78623	0.815913
	625	0.284394	0.611049	0	0
	626	0.322343	1.90577	2.14568	0.242622
	627	1.10046	0.212087	6.09e-15	3.04e-15
	628	0	0.0565293	0	0.62925
	629	0.250007	0	6.09e-15	0
	630	1.53802	2.66757	0	0.131511
	631	0	0	6.09e-15	3.04e-15
	632	0	0.211996	0	0
	633	0.264146	1.98649	0	0.716848
	634	1.09103	1.65651	0	0.339299
	635	0.0657836	0.882076	6.09e-15	0.1319
	636	0.34482	1.52e-15	0	0
	637	0	0	0	0
	638	0.520613	0	0	0.471926
	639	0.235262	1.55306	0	0
	640	0.18719	0	0	0
	641	0	0.249985	0	0
	642	0	0.0657544	0	0
	643	0.730661	0.121351	0	0
	644	0.0657492	0.284374	0	1.52e-15
	645	1.10616	2.11719	0	0
	646	0	0	0	0
	647	1.64748	2.10614	2.28496	0.989052
	648	3.18919	0.859775	1.8052	2.61868
	649	0.214637	0.284395	0	0
	650	3.37725	2.0097	2.41801	5.38911
	651	1.40808	4.20064	0	0.716756
	652	2.03362	3.99678	2.21447	1.59241
	653	0.45465	1.24516	0.485842	0
	654	1.765	2.9843	0.485144	0.883897
	655	1.39477	0.195024	0.261917	0.378039
	656	1.96708	4.01854	0	1.36899
	657	0	3.49154	1.18738	0.996564
	658	1.1313	0.429709	0	0.992289
	659	0.419518	2.02156	0	0.447547
	660	0.845525	2.35202	2.4456	0
	661	2.67977	5.1728	1.1256	0.305654
	662	1.26887	0	0	0
	663	0.11996	0.49039	0.201261	0
	664	0	1.1425	1.5772	0.329057
	665	0.711104	0.962519	1.08627	0
	666	1.32197	5.66696	0	0.423667
	667	0.962226	1.67099	1.6816	0
	668	0.290807	1.22968	0	0.282855
	669	0	0	0	0
	670	0.864046	0.121347	0	0
	671	0	0	0	0
	672	0.00151034	0.065774	1.13926	1.03303
	673	0	0.0589818	0	0
	674	0.460292	0.59571	0	0
	675	0	0.277873	0	0
	676	0.485173	3.89605	0	0.481114
	677	0	0.987867	6.09e-15	0
	678	0.791181	0.441482	0	0
	679	0.121353	0	0	0.314717
	680	0.71472	1.66189	0	0.84088
	681	0.0657577	0	0	0
	682	0	0.785913	0	0
	683	0.0657453	0	0	0
	684	0.121376	0.212045	0.263399	0
	685	0.0657835	0.0657824	0	0.243169
	686	0.608835	1.51791	0	0.276756
	687	0.702524	0	0	0
	688	0.976041	0	0	0
	689	0.121353	0.55078	0	0
	690	0.996584	0.0577461	0	0
	691	1.39418	0.447796	0.457789	0.100833
	692	0	0.0657539	0	0
	693	2.56723	5.17003	0.555563	0.216837
	694	1.10424	4.54842	0	1.19585
	695	0.821251	1.94576	3.02493	0.38435
	696	1.57626	5.39859	2.17817	1.49029
	697	0.124154	4.08081	0	0.464828
	698	0.938115	2.66077	0.479212	0.830202
	699	0.656446	5.15085	0.630381	1.84057
	700	2.91649	2.06948	1.57888	2.75714
	701	1.34138	8.40887	0	0.826947
	702	1.90466	6.97895	0.897802	0.713767
	703	0	5.45755	0	0.424384
	704	1.01351	5.12925	3.73363	1.15406
	705	0.00289683	7.52319	0	0
	706	1.55591	4.2631	0	0.325856
	707	0.78966	4.17055	0	0.131516
	708	0.568201	1.03165	0	0.0719126
	709	0.419703	0.27198	0	0.501148
	710	0	0.653468	0	0
	711	0.315793	1.14087	6.09e-15	0
	712	0.0657541	0	0	0
	713	0.669893	0	0	0
	714	0.843548	0.253822	1.13835	0.689781
	715	1.44237	0.990155	0	0
	716	0.562349	0.485462	0	0
	717	0.250133	0.250111	0	1.52e-15
	718	0.065758	0	0	0
	719	0	2.08823	0.486092	0.595702
	720	0.527644	2.2251	0	0
	721	0.235232	0.583721	0	0
	722	0.853911	2.94296	0	0.744152
	723	0.912827	8.1076	3.41408	1.27507
	724	1.4845	5.93093	0	2.13821
	725	0.480622	0	0	0
	726	0.0656666	0.476522	0	1.19024
	727	0.533572	2.10332	0	0
	728	0.0657459	1.10529	0	0
	729	0.21206	0	0	6.09e-15
	730	0	0.121401	0	0
	731	1.22521	0.121355	0	0
	732	0.820458	0.0657482	6.09e-15	0
	733	0.35031	1.52e-15	0	0
	734	0.569142	0	0	0
	735	1.18513	0.371518	0	0.131632
	736	0	0	0	0
	737	0.867092	0.106873	1.87132	0
	738	0	0	0	0
	739	0	0	0	0
	740	1.0209	4.55172	0	0.221963
	741	0.286207	0.864562	0.70053	0.131493
	742	1.17854	0.0977033	0	0.977985
	743	2.37731	0.121233	0	0.2545
	744	0.217501	0	0	0.581947
	745	0.719302	0.110381	0	0.319663
	746	0.257099	0.562871	0	0
	747	0	0	0	0
	748	0.621272	0.376654	0	0.105514
	749	0	0.315848	0	0
	750	0.73466	0.065738	0	0
	751	0.0657517	0	0	0
	752	0	7.61e-16	0	1.52e-15
	753	1.26184	0.0178761	0	3.04e-15
	754	0.197751	0	0	0.131501
	755	0.277176	0.181969	0	0
	756	0	0	0	0
	757	0.0657497	0.362704	0	6.09e-15
	758	0.0657148	0.834517	0.262958	0
	759	0.121353	0.0657534	0	0
	760	0.0575804	0.12638	0	0.182938
	761	0.106242	0.499999	0	0
	762	0.908245	0.616561	0	0.131511
	763	0.937637	0	0	0
	764	0.284551	0.982568	0	0
	765	3.04e-15	1.52e-15	0	0
	766	0	0	6.09e-15	0.501796
	767	0.132074	1.17529	0.646228	1.77318
	768	2.12479	0.884069	1.14616	2.04985
	769	0	0	0.405087	0
	770	0.410427	2.44563	3.29898	0.953094
	771	0	0	0.485403	0
	772	0.60762	0.100481	3.12249	2.16131
	773	0.131391	0.0656996	0	0
	774	0.505742	2.40914	0	0.300563
	775	0.0657874	0.670337	6.09e-15	0.243873
	776	0.0657861	2.28e-15	0	0
	777	0.936268	2.73837	2.94239	0.823187
	778	1.29598	1.39906	0.485401	0
	779	0.065568	4.58144	0	0.28487
	780	0.797419	1.06446	0	0
	781	0.699622	1.06384	0	0.131453
	782	0.435248	4.48616	0.735247	1.48253
	783	0.556611	0.792664	1.54654	0
	784	0	1.07509	0	0
	785	0.655922	1.0463	0	0
	786	0.0163824	0.0657141	0	0.242703
	787	0.58679	0	0	0
	788	1.8098	0	2.03783	0.599582
	789	0.793104	0	0	3.04e-15
	790	0	1.99325	6.09e-15	0
	791	0	0	0	0
	792	0	0.683941	0.997929	0.796241
	793	2.60118	1.54264	3.54965	0.524692
	794	0.0584307	2.46933	0	0.630954
	795	0.337941	1.37773	0	0
	796	0	5.51628	0	0.947986
	797	1.17817	4.37022	0	1.86927
	798	1.08742	7.47321	1.19569	0.960869
	799	1.90508	2.70373	0	1.01286
	800	1.4443	2.8283	3.58144	4.43059
	801	0.907573	0	6.09e-15	0
	802	0.215313	4.34785	0	0.563245
	803	0	0.609275	0.262983	0.207419
	804	0.0657531	0	0	0
	805	0	1.10189	0	0.401258
	806	0	5.56e-06	0	0
	807	1.18766	0.0656953	0	0
	808	0	0	6.09e-15	0
	809	0.301007	0	0	0.0878185
	810	0	0	0	0
	811	0.541057	0.0657579	6.09e-15	0
	812	0.00141418	0	0	0.382492
	813	0.94595	1.67329	0	1.61723
	814	0.51359	0.147417	0	0.13147
	815	0.496374	0.622779	6.09e-15	0
	816	0	0.474085	0	0.856298
	817	0	0.75054	6.09e-15	0
	818	0.0657582	0	1.00103	0
	819	0.0657367	1.17124	0	0
	820	0.51431	0.139363	0	0.339253
	821	0	0	0	0
	822	0	0	0	0
	823	0.543869	0.30812	0	0.483834
	824	0.904752	1.52477	0	1.94247
	825	0.121367	0	0	0.569787
	826	0	0	0	1.01603
	827	0	10.0178	0	0.593048
	828	0.37185	4.06175	1.16974	2.74004
	829	0.136406	7.90458	0	2.23723
	830	1.22735	1.12505	2.66084	0.600037
	831	1.50147	1.4462	0	1.83294
	832	0.304247	0.565853	0	0
	833	0.50465	0.601782	0	0.56921
	834	1.45976	0.264551	0	2.1512
	835	0.436612	0.423911	0	0
	836	1.14911	0.0802085	1.13328	0.943333
	837	0	0	0	0
	838	0	0.498175	0	0.370305
	839	0.00651067	0.347883	0	0
	840	1.94239	0.593416	4.68492	1.28244
	841	0.601753	0	1.33004	0.281892
	842	1.27227	0.725769	0	0
	843	0.260103	1.42685	5.56168	0.882729
	844	1.50422	3.27184	1.26343	0.820751
	845	0.422885	0.695335	0	0.29271
	846	2.82534	2.26652	3.50687	1.0938
	847	1.14835	2.10246	8.6029	4.9928
	848	0.789832	0.667312	1.67178	7.76347
	849	2.36288	0.72018	0	2.36985
	850	0.211514	0.872805	0	0.94981
	851	0.121231	1.17075	0.688672	1.39219

## Sheet: Figure 3b
Figure 3b	h8				h112				h4				h87
	site	wildtype	mutation	mutdiffsel	site	wildtype	mutation	mutdiffsel	site	wildtype	mutation	mutdiffsel	site	wildtype	mutation	mutdiffsel
	227	K	S	4.59441	473	A	L	2.30291	512	A	L	4.00347	222	K	L	5.65066
	227	K	T	4.26671	473	A	R	2.14528	512	A	G	2.84503	222	K	C	2.33701
	227	K	G	4.00289	473	A	W	1.75055	512	A	E	1.63426	222	K	Y	0.0093308
	227	K	A	3.76475	473	A	N	1.6552	512	A	I	1.56565	222	K	G	0.0093308
	227	K	F	2.90131	473	A	I	1.3954	512	A	W	0.906027	222	K	F	0.0093308
	227	K	Y	2.67142	473	A	Q	1.33636	512	A	C	0.792956	222	K	I	0.0093308
	227	K	V	2.20063	473	A	C	1.33373	512	A	V	0.721585	222	K	M	0.0093308
	227	K	H	1.93221	473	A	Y	1.31157	512	A	D	0.626525	222	K	N	0.0093308
	227	K	L	1.79287	473	A	P	1.2516	512	A	R	0.535863	222	K	P	0.0093308
	227	K	C	1.77752	473	A	E	1.02808	512	A	M	0.412034	222	K	D	0.0093308
	227	K	I	0.783654	473	A	V	0.808051	512	A	S	0.061126	222	K	S	0.0093308
	227	K	P	0.321062	473	A	T	0.468824	512	A	Y	0.00796197	222	K	A	0.0093308
	227	K	M	0.0200263	473	A	H	0.302751	564	S	E	3.25788	222	K	E	0.0093308
	227	K	D	0.0200263	473	A	M	0.00480088	564	S	D	2.16588	222	K	T	0.0093308
	227	K	N	0.0200263	473	A	K	0.00480088	564	S	V	0.607435	222	K	V	0.0093308
	227	K	W	0.0200263	473	A	F	0.00480088	564	S	T	0.136232	222	K	W	0.0093308
	227	K	E	0.0200263	473	A	D	0.00480088	564	S	N	0.116278	513	S	P	3.86862
									564	S	W	0.00389318	513	S	T	2.65856
									827	K	V	3.55607	513	S	A	2.57171
									827	K	T	2.86386	513	S	D	2.03024
									827	K	C	1.75381	513	S	E	0.870694
									827	K	A	1.06012	513	S	R	0.235187
									827	K	G	0.718268	513	S	K	0.024833
									827	K	D	0.0217236	513	S	M	0.00313668
									827	K	N	0.0146665	513	S	F	0.00313668
									827	K	P	0.0146665	513	S	Q	0.00313668
									827	K	M	0.0146665

## Sheet: Figure 3c
Figure 3c	sample	virus	ic50	error.ic50	WT_ic50	WT_error.ic50	fold.change
	h112	A473L	390.214	84.2349	7255.31	755.367	18.59
	h4	A512L	984.938	96.4045	8850.9	574.904	8.99
	h4	K827V	2398.68	629.087	8850.9	574.904	3.69
	h4	S564E	3037.57	484.122	8850.9	574.904	2.91
	h8	K227S	1312.96	150.036	25433	2043.09	19.37
	h87	K222L	2197.37	357.719	7524.26	956.073	3.42
	h87	S513P	2030.51	270.692	7524.26	956.073	3.71

## Sheet: Figure 4a
Figure 4a	site	h39	h46	h19	h75
	1	0.121381	0.187146	0	3.04e-15
	2	0.534405	0.0657552	0	0
	3	1.18189	2.26213	0	4.89444
	4	0.315632	0.472003	0.341447	0.010524
	5	1.12827	0.83043	0.237556	5.73115
	6	0.959031	0.814295	0.215435	0.664994
	7	0	2.22939	2.91231	1.36407
	8	1.24557	2.77103	0.283841	0.12439
	9	0.949872	1.58727	0.327394	1.08882
	10	1.0832	1.07697	0.0869067	0.436266
	11	0.481506	1.10307	0	1.22696
	12	0.441546	1.64395	0.271136	2.90882
	13	2.04912	4.01092	0	0.666885
	14	0.404991	2.11086	0.242743	1.02073
	15	2.62564	4.65643	0.252952	2.32262
	16	0	0.0345972	3.45411	3.9238
	17	2.59172	3.10794	0.852925	0.0237056
	18	2.15959	1.05551	1.0258	1.81648
	19	0	1.42747	0	0.925387
	20	0.0628902	1.33046	0.14045	3.30867
	21	0.623824	1.13716	1.52096	1.29726
	22	0	1.44246	0.735176	0.618387
	23	0	0.764139	0.815724	0
	24	0.211795	2.34069	0	2.37612
	25	0.734793	2.07315	0	0.705695
	26	0.919335	0.792843	2.2327	1.04289
	27	0.0872707	0.131466	0	0
	28	0.433411	0.215016	0	0.839002
	29	0.478673	0.826757	0.0210069	0
	30	0	0.188672	0	0.106447
	31	0	0	0	0.848685
	32	1.00643	0	0.735189	0
	33	7.61e-16	0.0657808	3.04e-15	1.52e-15
	34	0.0392955	1.21454	0.131718	0
	35	0	0	0	3.04e-15
	36	0.768606	1.06828	0	0
	37	0.371355	0.329101	0	0
	38	0	0	0	3.04e-15
	39	0	3.13644	0	0
	40	0.379076	0.54594	0	0
	41	0.0589957	0	0	0
	42	0	0.192598	0.131624	0
	43	0	0	0	0
	44	0.27646	0.592433	0	0
	45	0.139224	0.423098	1.29381	0.403373
	46	1.15392	3.75032	0	0
	47	0.730332	0.0683723	1.4377	3.04566
	48	0.986865	1.82736	2.14037	2.35026
	49	0	0	0	0
	50	0	0.350113	0	0
	51	0.156712	1.46835	2.19339	1.10241
	52	1.78548	3.90617	0.573056	0
	53	0	0.500207	0	0
	54	0.656283	0.542326	0.523567	0
	55	0.763651	2.57846	0.568922	0
	56	0.169508	0.110403	0	0
	57	0	2.80548	0.339	0
	58	0.371166	2.69298	0	1.27348
	59	0	0	0	0
	60	0.108791	0.446365	0.459612	0
	61	0	0.669397	0	0
	62	1.88889	0.729875	1.34987	1.49776
	63	0	0.121352	0	0
	64	1.21625	0.371356	0	0
	65	0.860471	1.16899	0	2.00934
	66	0	0.0657449	3.04e-15	6.09e-15
	67	1.29858	0.651011	0	0
	68	0	0.169515	0	0
	69	0.62914	0.442014	0.397958	0.747406
	70	0	0.0657502	0	0.176592
	71	0.169514	0.795535	0	0
	72	0.120867	0	0.567173	0
	73	0	0.0657895	0	0
	74	0.370351	4.77943	0	0
	75	0	3.54e-05	0	0.131513
	76	0.1213	0.290175	0	0
	77	1.57861	1.08428	0.500499	1.03703
	78	0	0.892491	0	0
	79	0.612467	0.845758	0	0.714302
	80	0	1.12302	0	0
	81	0.486015	0.675732	0	0.242834
	82	1.80514	1.3895	0	0.242783
	83	0.937762	0.0657514	0	0
	84	0.0424988	0.283679	0.422948	0.500332
	85	1.57898	1.82276	0	0.309011
	86	0.20593	0.597436	0	0
	87	0.249985	0	0	0.242808
	88	0.065753	0	1.52e-15	0
	89	0	1.30782	3.04e-15	0
	90	0.469624	0.0657344	0	0
	91	0.187095	0.399061	0	1.12219
	92	0.16951	0.121347	0	1.00281
	93	0.0857618	0.0155686	3.04e-15	0
	94	0.957008	0	0	1.17958
	95	0	0.252925	0	0
	96	1.49814	0.565809	0	0
	97	0	1.09053	0	0
	98	0	0.12135	0	0
	99	0	0.187108	0	0.339543
	100	0	0.131515	0	0
	101	0.209843	0.458593	0	0
	102	0.121347	0.51766	0	0
	103	0	0.795408	1.0927	0.424359
	104	1.81801	0	0	0
	105	0.0657449	0.0831766	0	0
	106	2.07694	1.43017	2.11786	0.456435
	107	0	0	0	0
	108	0	0.355048	0	0
	109	0.343925	1.56858	1.24494	1.89376
	110	1.38767	1.89129	0	0
	111	0.065732	0	0	0
	112	0.330068	1.61372	1.48951	4.13526
	113	0.548096	1.27394	0	0
	114	0.235194	0.901381	0.691419	1.57373
	115	0	0.263095	0	0
	116	0	0	0	0
	117	0.412146	0	0	1.09091
	118	0	0.412228	0	0.245178
	119	0	1.11109	0	0.0260821
	120	0	0	0	1.52e-15
	121	0.014373	0.896162	0	0.338999
	122	0.4128	0.249709	0	0
	123	0	1.52e-15	6.09e-15	1.67166
	124	2.3063	1.52076	0	1.50735
	125	0.973421	0.169588	0	0
	126	0.478112	0.541072	0	0
	127	0	0.212015	0	0
	128	0.000728096	1.07148	0	0
	129	0.249988	0.687484	0	0
	130	0.0641896	0.242268	0	0
	131	0.169552	0	0	0
	132	0.424176	0.121395	0	0
	133	0.250016	0.843767	0	0
	134	0	0	0	0
	135	0.551322	0.0657562	0	0.703969
	136	0.0657568	0.622978	0	0
	137	0.371482	0	0	0
	138	0	0.0657316	0	0.548822
	139	1.50136	1.6862	0.627161	1.25619
	140	0.0657562	0.681075	0	0
	141	0.0143222	0.667922	0	0.889365
	142	0.121464	0	0	1.41685
	143	2.91635	1.91542	1.33493	3.39778
	144	0	0.0657399	0	0
	145	0.517289	1.60594	0.247826	0.978081
	146	0.235354	0	0	0
	147	0	0.284393	1.52e-15	0
	148	0	1.7245	0.210812	0
	149	0.0500655	0.211993	0	0
	150	0	1.80877	0.520942	0.329882
	151	1.46001	0.169471	0	0
	152	0	0.252872	0	0.612648
	153	0	0.541975	0	0
	154	0.276648	0.0709517	1.60984	1.73356
	155	1.65693	0.721708	0	0
	156	1.38516	1.09198	0.211604	0.693814
	157	1.8404	0.504408	0.273911	1.87261
	158	0.820163	0.0657371	0	0
	159	1.04834	0.82714	0.131515	0
	160	0	0	1.52e-15	0.764185
	161	0	0.962457	0	0
	162	0.0592834	0.341206	2.3089	0.131401
	163	0	0.416986	0	0.0453708
	164	0	0.977116	0	0.743771
	165	1.16239	0.682824	0	0
	166	1.73692	1.52391	0.515711	1.18616
	167	0.0657338	0.844786	0	0
	168	0.437352	0	0	0
	169	0.315886	0.784877	3.04e-15	0
	170	1.0373	0.455742	0	0
	171	0.410499	0.333354	0	0.500742
	172	0	0.0657446	0	0
	173	0	1.36216	0	0
	174	0	1.1551	0	0
	175	0.1695	0.422596	0	0.569205
	176	0.383137	1.66663	0	0
	177	0	1.23723	1.46631	0.794347
	178	0.462234	0.0657559	0	0.242999
	179	1.00952	1.23454	0.690057	0
	180	1.52e-15	1.52e-15	3.04e-15	0
	181	0.00223772	1.11985	0	0.131282
	182	0	0.121412	0	3.04e-15
	183	0.121349	1.15499	0	0
	184	0	0	0	0
	185	0	0	0	0
	186	0	0	0	0
	187	0	0	0	0
	188	0	0	0	0
	189	0.065756	0.39698	0.0746816	0.339039
	190	1.26888	1.50005	0.758298	0.46095
	191	0.344607	0	0	0.568894
	192	0.719603	0	0	0
	193	0.31575	0.496357	0.584675	0
	194	1.17802	0.0672476	0.31405	0
	195	1.08683	0.35381	2.25867	0.138875
	196	0.0657238	0.726912	0	0
	197	0.696041	1.21153	0.92677	0.499999
	198	0	0.265836	0	0
	199	0	0.800849	0	0.126845
	200	0.290863	0.703009	0	0.33953
	201	0.594877	0.927991	0	1.14855
	202	0	0	0	0
	203	0.335313	0.646797	0	0.690236
	204	0.0191812	0.464244	0	0.567635
	205	0.12086	0.0997988	0	0
	206	0.211382	0.780094	0.430049	0.675246
	207	0	0.114814	0	0
	208	1.2292	3.48426	0.242779	0
	209	1.0471	0.0753992	1.62674	1.97893
	210	0.66298	1.03596	0.242709	0
	211	0.089531	0	0.933862	0.951729
	212	0.571441	0.411132	3.32795	0.737234
	213	0.000262642	0.716084	2.22922	3.44174
	214	0.657961	0	0.568846	0.378038
	215	0	0	0	0
	216	0.121326	0.617467	0	0
	217	0	0.447426	0	1.12554
	218	1.32976	2.29086	0	1.37558
	219	0.0657442	0	0	0
	220	0.565678	0.959914	1.47515	1.97314
	221	0	5.23369	0	3.27522
	222	0.168861	0.677992	0.189819	0.447119
	223	0	0.0572726	0	0
	224	0.358387	1.02913	0	0
	225	0.483116	0.38406	2.70253	1.48427
	226	0	0.250073	0	0
	227	0.798218	0.406296	5.35217	1.8392
	228	1.35336	0.277758	0	0.776097
	229	0.21193	0.986924	0.96198	0.762383
	230	1.69008	0.124968	0	1.95302
	231	0.237668	1.69381	3.08865	2.70155
	232	1.29282	1.12248	0.503802	0.692179
	233	0.541565	1.19835	0.687467	1.62862
	234	0.203261	0.711437	0.32248	0.423675
	235	0	0	1.16977	0
	236	0.927516	1.2571	0.879754	0.263883
	237	0.555433	2.02284	1.01428	1.90295
	238	0	0.0178324	0	0.242945
	239	0.169286	2.04332	0	0.242536
	240	0.0509953	0.945331	1.42982	0.59524
	241	0.450235	0	0.944441	0
	242	0.690377	1.97849	3.01183	1.35568
	243	0.763509	0.169472	0	0
	244	0.924398	1.1912	0.988273	1.43623
	245	0.277667	0.569844	0	0.964266
	246	0	0.947559	0.965123	0
	247	0	0.235452	0.471052	0
	248	0.19281	0	0	0
	249	0	0.162153	0.369409	0.242557
	250	1.40464	0.144514	0.702979	0.504602
	251	0.0657534	0.371443	0.396269	0
	252	0	0	0	0.506238
	253	2.41692	0.0660644	2.23474	0.520496
	254	1.02218	0.938675	0	0
	255	0.632572	0.2267	0.13147	0.131458
	256	7.61e-16	1.52e-15	0	0
	257	0	1.20934	0	3.04e-15
	258	0	0.639301	0	0.450997
	259	0	0	0	0.925278
	260	0.0225606	0.0838284	0.424597	0
	261	0.344623	0.960588	0	0
	262	0.635427	0.823813	0.10351	0
	263	0.290872	0	0	0
	264	4.56e-15	0.0657901	6.09e-15	0
	265	0	0.290864	0.692435	0
	266	0	0	0	0
	267	0.186679	0	0	0
	268	0.00696245	0	0	0.695403
	269	0.0656683	0.565985	0	0
	270	0.218588	1.54671	0.0732972	0.0854954
	271	0	0	0	0
	272	0.0657483	0	0	0.720185
	273	0.0657419	0.464221	0	0
	274	0.0657527	0.169515	0	0
	275	0.212049	0	0	0
	276	0.0757859	0.121314	0	0.0382115
	277	0	0	0	0
	278	0.374197	0.0193545	0.719495	0.308867
	279	0	0.0668163	0	0
	280	0	0.0657558	0	0
	281	0.441262	0	0	0
	282	0.333501	0.12142	0	3.04e-15
	283	0.000835938	0.121249	0	0.638861
	284	0.0540258	0.315679	0	0
	285	0.666621	2.19254	0	1.44396
	286	0	0	0	0.131576
	287	1.2552	0	0.717483	0
	288	1.44034	0	0.712907	0.695549
	289	0.551871	1.6635	0.274824	0.621978
	290	0	0.343306	0	1.54257
	291	0.0658148	0.0722317	1.13988	0
	292	0.12133	0	0	0
	293	0.0725473	0	0	0.806263
	294	0.6855	0.189898	0.342827	0.772658
	295	0	1.98229	0	0.424373
	296	0	0.67055	0	0.242858
	297	0.0657543	0.315855	0	0.424476
	298	0.371283	0.826053	0.640395	0.211056
	299	1.19582	0.816728	0	1.48954
	300	0.344628	0	6.09e-15	3.04e-15
	301	0.115135	0	0	1.25932
	302	1.61425	1.33238	0	0
	303	0.397447	1.52722	0.0301725	1.65085
	304	0.284126	0.677913	0.988038	0.770447
	305	0	0.146582	0	0.704164
	306	0.0657328	0.249979	0	0.212848
	307	0.0657078	0.350092	0	0.773909
	308	0.0021237	0.453721	0	1.03689
	309	4.55573	5.26929	0	0.883841
	310	0	0.0657354	0	0.242885
	311	0	0.0657547	0	0.131649
	312	0.284322	0.441355	0	0.547828
	313	0	0	0	0
	314	0.193954	0.189136	0	0.214443
	315	0.0656901	2.05745	0	0
	316	0.121238	0.122217	0.510242	0.145884
	317	0	0.21431	0.339767	0.131709
	318	1.10413	0.187108	0	0
	319	0	0	0	0
	320	3.08385	2.42662	2.47133	3.22678
	321	0	0.188094	0.0377774	0
	322	0	0.669923	0	0
	323	0	0	0.570141	0
	324	0.112883	1.51485	0	0
	325	0.0657569	0.252924	0	0.131716
	326	0	0	3.04e-15	0.131722
	327	0.492785	0.131512	0	0
	328	0	0.870022	0	0
	329	0.419516	0	0	0
	330	1.67658	2.75487	2.16826	1.49922
	331	0.607852	0.928058	2.96953	1.90558
	332	0	0.298599	0	0
	333	0.132884	1.06621	0	0.242972
	334	0.315843	0.562955	1.52e-15	0
	335	0.121396	0.409402	3.04e-15	0
	336	1.05942	0	0.833948	0.691269
	337	0	0.000319763	0	0
	338	0.316877	0.00417749	0	0.375955
	339	0.169534	0.138781	0	1.00015
	340	0	0.1214	0	0
	341	0.121355	0	0	0
	342	0	0	0	0
	343	0.188479	0.362798	0	0
	344	0	0.758353	0	0
	345	0	0	0	0.000306853
	346	0	0	0	0
	347	0	0.121382	0.339658	0.3395
	348	0	0	0	0
	349	0.0657547	0	0	0
	350	0.212083	0.611234	0	0
	351	0	0	3.04e-15	0
	352	0.0657511	0	3.04e-15	3.04e-15
	353	0.169517	0	0	0
	354	0	0	0	0
	355	0	0	0	0
	356	0	0.187092	0	0
	357	0.400372	0.941744	0	0
	358	0	0.252931	0.243582	3.04e-15
	359	0.0657786	1.52e-15	0.131577	0
	360	0	0	0.2432	0
	361	0.344861	0.0657876	3.04e-15	3.04e-15
	362	0.151956	0.617644	0	0
	363	0	0	0	0.632643
	364	0	0	0	0.424644
	365	0.384312	0.7803	0	1.32856
	366	0	0	0	0
	367	0.738405	2.70596	0.530924	0.174746
	368	0.065739	0.0657385	0	0
	369	0.235254	0.0843108	0.633739	0
	370	0	0.065749	0	0.131513
	371	0.134764	1.02763	0	0
	372	0.555895	1.38317	0	0
	373	0	1.0739	0.312413	0.36112
	374	0	0	0	0
	375	0.396259	0.371355	0	0
	376	0.419396	0.371469	0.919631	0
	377	0.801112	0.187105	0	0
	378	1.18233	1.39407	0	0.915396
	379	0.807988	1.69111	0.0695302	0.807149
	380	0.712464	0	0	0
	381	0	0.177171	0	0.131589
	382	0.462104	0	0	0
	383	0	0.876388	1.4969	0
	384	0.0802872	0.460382	0	0.193546
	385	0	0	0	0
	386	0	0.131491	0.617278	0.131513
	387	0.719068	0.929862	0	0
	388	0.44478	0.396042	2.78707	2.69227
	389	0	1.02792	3.04e-15	0
	390	2.80117	1.51536	0	1.89482
	391	0	0.403325	2.46814	0.920273
	392	0.0657308	0.0376614	0.0489298	0.0876418
	393	0.762933	1.0917	0.684497	2.2958
	394	0	0.065219	0	0
	395	0.0728995	0.397703	0	0.407185
	396	0.603355	0.499341	0.467865	0.766499
	397	0	0.580598	0	0
	398	0.0657548	0.154908	0	0
	399	0	0	1.72597	0
	400	0.0665979	0.319659	0.242928	0
	401	2.15849	1.34483	3.9734	2.56447
	402	0	0.499961	1.07744	1.16766
	403	1.96622	2.34458	0.529832	0.908225
	404	0.276914	0.904114	0.632479	0
	405	0.959904	0.0825556	0	0
	406	0.291521	0.350075	0	0
	407	0	0.000808358	0	0.464933
	408	0.689264	1.03533	0	2.06621
	409	1.57948	1.28339	0.566742	0.395175
	410	1.18361	2.17639	2.65295	3.59216
	411	1.84415	2.16391	0.186986	1.03512
	412	0.0378446	0.470996	0	0.969882
	413	0.858837	0.104232	0.962647	1.84855
	414	0.784734	1.1525	0.635765	0.632234
	415	0	0.461997	0	0.883979
	416	0.12135	1.31447	1.10903	0
	417	1.17188	0.364877	0	1.37309
	418	0.701208	0.799819	0.262446	1.32369
	419	2.45012	0.739922	0.849352	0
	420	1.15629	2.19916	0.374431	0
	421	0.419514	0	0	0.160904
	422	0	0.562934	0	0
	423	2.12193	0.839605	0.262343	2.35723
	424	1.15564	2.20082	1.34495	2.73055
	425	2.28672	0.79818	0.888839	2.89295
	426	0.326967	0.873602	0	0.126161
	427	0.121338	0.210665	0.185502	0
	428	1.58167	1.43417	0.827529	1.97796
	429	0.377966	0.0531862	1.89106	0
	430	0.46217	0.183439	0	0
	431	0.0657579	0.768204	0	0
	432	0	1.41394	0.588089	1.36323
	433	7.61e-16	0.252981	0	0
	434	0.746626	0.121352	0	0
	435	3.96e-05	1.07445	0	0.0754796
	436	0	0.0657447	0	0.569349
	437	0.121314	0.40986	0.46034	0.339006
	438	0	0.131511	0.801094	0
	439	0.540982	0.413333	0	0.840655
	440	0.441384	0.235888	0.907387	0
	441	0.750813	0.315909	0	0
	442	0	0	0	0
	443	1.03078	0.596524	0	0
	444	0	0	0	0.569716
	445	0	0.0657406	0	0
	446	0.121307	0.00707543	0.339755	0.397913
	447	0.725179	0	0	0
	448	0	0.918556	0.424771	0.965176
	449	0	0.169509	0	0.500541
	450	0.169518	0.879485	0.131622	0
	451	0	0.171986	0	1.00366
	452	0.121344	0	0	0
	453	0.847373	0.000261785	0	0.371281
	454	0.187168	0.131526	0	0
	455	0.20439	0	0	0.759535
	456	0	0.499824	0	0.56893
	457	0.121353	0	0	0
	458	1.00095	0	1.07647	0
	459	0.0657195	0.29074	0	0
	460	0.169515	0.131511	0	0.131506
	461	0.121353	0.211998	0	0
	462	0	3.07067	0	0
	463	0	0.180432	0	0.16154
	464	0	0.636007	0	0
	465	0	0.252765	0	0.131616
	466	0	0	0	0
	467	0.829152	0.176167	0	0
	468	0	1.52e-15	3.04e-15	3.04e-15
	469	0.121352	0.187106	0.242796	0.131507
	470	0	0.0171061	3.04e-15	0
	471	0.371342	1.20228	0	0
	472	0	1.27763	0	0.500607
	473	1.29986	1.67007	0.584312	1.16977
	474	0.419274	0.502874	0	0.883943
	475	0.621281	0.158222	0.844565	3.14097
	476	0.207713	0.416439	0.458718	2.77909
	477	0.0657562	0.419668	0	0
	478	0	0.237891	1.09926	0.590426
	479	0	0.0305742	0	0.389975
	480	0.669642	0.0657295	0	0
	481	7.61e-16	3.04e-15	0	0
	482	0.0657573	0	0	0
	483	0.732983	0	0	1.42226
	484	0.436649	0	0	0
	485	0	1.42255	0	0.339377
	486	0.0708833	0.786705	0.769803	0.839035
	487	1.54544	1.36034	0.517281	0
	488	0	0.750522	0	0
	489	0.249998	0	0	0
	490	0.691176	0	0	0.424725
	491	0.212084	7.61e-16	0	0
	492	0.471564	0.937631	0	0
	493	0.187112	1.31098	0	0
	494	0	0.250002	0	0
	495	0.13049	0	0	0.0968596
	496	0.514771	1.79087	2.16817	1.6327
	497	0	0.594549	0.795245	0
	498	0.344624	0.284368	0	0
	499	0	0.356871	0	0.501438
	500	0.186981	0.12129	0.325033	1.11719
	501	0	0.131512	0	0
	502	1.52e-15	0.0657886	0	0
	503	0	0	0	0
	504	0	0	0	0
	505	0.186623	2.32012	0.770991	0.924644
	506	0.480859	0.235298	0	0.131653
	507	0	0.0657526	0	0
	508	0	0.680987	0	0
	509	0.859217	0.0657583	0	0
	510	0.438242	0.474323	1.86313	0.947853
	511	0.581055	0.000669226	0.0031763	0.242677
	512	0.121442	1.23834	3.06381	5.86947
	513	0.880285	1.69739	0.109353	1.11977
	514	0	0.121322	0.288186	0.0641867
	515	0.245231	0.588881	0.407234	2.20581
	516	0.344887	3.04e-15	0	0
	517	2.15526	0.211915	0	0.45611
	518	0.269388	2.89871	0.302336	1.11052
	519	0	0.514679	0	0
	520	0	0.187211	0	0
	521	0.223421	0.00191522	0.304959	0.663187
	522	0.088906	0.0657424	0	0
	523	0.507494	1.38385	0	1.99336
	524	0.315657	0	1.14004	1.97519
	525	0	0.371348	0.664581	0.0845035
	526	0.217222	0.249982	0	0
	527	0	3.04e-15	0	0
	528	1.52e-15	1.52e-15	3.04e-15	0
	529	0	0	0.0745729	0
	530	0	0.289716	0	0.0858599
	531	0.0706075	0.144435	0	0
	532	0	0.466177	0	0.335432
	533	0.0657581	0.586443	0	0
	534	0.0663155	0.197024	0.846989	0
	535	0.137491	5.34713	1.21089	1.9283
	536	0.894902	1.47515	1.24915	0.554266
	537	0.829813	2.38917	0	2.21537
	538	0	2.31363	0.837767	1.18496
	539	0	0.561435	0.177443	0.579354
	540	0.0252643	0.647271	0.581341	0.442024
	541	0.308294	0.211614	2.06929	1.97588
	542	2.28241	2.11834	1.21413	1.77553
	543	0.121334	0.443924	0.131739	0
	544	1.63622	2.67002	0.177443	0.369527
	545	1.53887	0.719173	2.59147	0.693388
	546	0.645166	1.87117	0.631615	0.971835
	547	0.315766	0	0	0
	548	0	2.4864	0.218672	0.0604384
	549	0	0	0	0
	550	0	0	0	0
	551	0.13153	0	0	0
	552	0	0.371459	0	0
	553	0	0.757528	0	0.3395
	554	0	0.344614	0	0
	555	0.0657581	0	0	0
	556	0.608466	0.462983	0.131657	0
	557	0	3.22e-05	0	0
	558	0	0.331934	0	0
	559	0	0.681026	0	0
	560	0.710922	2.49241	0	0.148617
	561	1.47872	3.17973	0.525789	0.524642
	562	0.0878285	1.19116	0	0.521363
	563	0.383051	3.60743	1.05303	1.62249
	564	1.89136	2.48078	0.70735	1.6194
	565	0.0657586	0.250078	0	0
	566	0	0	0	0.107051
	567	1.94163	0	0.229053	0.45895
	568	0.0653366	0.882837	0.055301	0.840261
	569	0	0.398783	0	0.464772
	570	0.13151	0.494613	0	0
	571	0	0.13151	0	3.04e-15
	572	1.99843	0.000490862	3.11329	2.42361
	573	0.1475	0.745784	2.73417	2.67358
	574	0.0654034	0.328369	0.449164	0.593824
	575	1.35795	0.75206	1.40122	0.266652
	576	1.21227	0.606937	1.23126	1.62241
	577	0.313103	0.116252	1.26651	0.730704
	578	0.619403	1.05196	1.38085	3.25108
	579	2.96199	1.02833	1.7383	3.40239
	580	1.70898	2.62265	2.57671	0.91124
	581	0.212016	0.312887	0.421523	0.74093
	582	0.0670362	1.31597	1.34506	1.17315
	583	0.878499	1.13077	2.81996	1.71503
	584	0	0	0	0
	585	0.12122	2.85767	0.00409288	0.194102
	586	1.60649	0.069349	0	0
	587	0.37646	0	0	0
	588	0	0.957641	0.468041	1.43413
	589	0.692851	0.171264	0.803648	3.09258
	590	0.0123745	0.308367	0.855392	0
	591	0	0.980418	0	2.33181
	592	0.31692	0.90268	0	0.140087
	593	1.29117	4.55087	1.7597	0
	594	0	0.381654	0	0.744199
	595	1.02401	2.0571	0.528591	1.23325
	596	0.652318	1.46882	0.691744	0.611289
	597	0.79728	1.84605	3.90761	0.841927
	598	0	2.37823	0	0.339573
	599	0	0.527896	0	0
	600	0	0.148356	1.37096	0.339131
	601	1.52e-15	0	6.09e-15	0
	602	0.169579	0	0	0
	603	0.121345	1.37621	0	0
	604	0	0	0.131497	0.166245
	605	0	5.4e-05	0	0
	606	0	1.15069	0	0
	607	0.121422	0.121411	3.04e-15	0
	608	0	0.197276	0.810577	0
	609	0.121355	0	0	0
	610	0.160073	0	0	0
	611	0.0657571	0.39636	0	0
	612	0	0	0	0
	613	1.4987	0	0.677217	0
	614	0.121423	0.187188	0	0
	615	0	0	0	0
	616	0	0	0	0
	617	1.0479	0	0.423977	0
	618	0	1.12216	0.139355	0.631285
	619	0	0.131511	0	0
	620	0	0.722609	0	0
	621	0	0.187198	0	3.04e-15
	622	1.0734	0.836939	1.19415	1.45052
	623	0	1.16391	3.04e-15	0
	624	0.100661	1.59786	0.0917665	1.09563
	625	0	0	0	0
	626	0	1.51026	0	1.08254
	627	2.28e-15	0.410601	0	3.04e-15
	628	0.0899284	0.149909	0.262214	1.2732
	629	0	0.17622	3.04e-15	0
	630	0.625262	1.18674	0	0
	631	0.0179945	0.742987	3.04e-15	0
	632	0.83117	0	0	0
	633	1.47601	1.08088	0.221233	0.527551
	634	0.699434	2.74348	0.47887	1.09275
	635	0.371554	0.753277	0.79475	0
	636	0	0.0657814	3.04e-15	0
	637	0.284373	0.512489	0	0
	638	0	0.623709	0	0.424441
	639	0.284363	0.0890569	0	0
	640	0.0657859	0	0	0.884749
	641	1.10241	0.0657395	0	0
	642	0	0	0	0
	643	0.63183	0.121352	0	0.131547
	644	0	0.121354	3.04e-15	0
	645	0.0657509	1.79009	0	0
	646	0.211975	0.169493	0	0
	647	2.66998	2.7249	0.495861	0
	648	3.50356	0.378369	0	0.583833
	649	0	0.250021	0	0
	650	2.55701	2.10813	0.435752	0.748716
	651	1.6897	1.76196	1.98808	0.74364
	652	3.48223	1.98529	1.82274	1.01333
	653	0.943707	1.14968	0.745922	1.03684
	654	1.24269	1.39059	0	0.354813
	655	0.393736	0.680518	1.80919	0.91968
	656	2.86617	2.49018	1.9019	0.0968832
	657	0.333671	0.540893	0.185584	0.342709
	658	0.315733	0.0657238	0	0
	659	0	1.32075	0	0.972025
	660	0.621772	1.58737	0.131501	0
	661	1.27629	2.14713	0.803532	4.59746
	662	0.121268	1.26245	0	1.30965
	663	0.209178	0.991252	0.822413	0.917006
	664	0.121091	1.3523	1.48366	0.969071
	665	0.96113	0.0421562	0.503355	0
	666	1.35102	1.70087	0.952749	1.83202
	667	0	0.491706	0	0.609539
	668	0.0656564	2.80232	0.683079	0
	669	0	0	0	0
	670	0	0	0	0
	671	0	1.38613	0.104465	0.424552
	672	0.065732	1.64736	0	0
	673	0	0.0657578	0	0
	674	0	0.6667	0	1.32428
	675	0.0657809	0.899894	0	0.242953
	676	0.0462106	4.30578	0.149605	0.634875
	677	0.211995	0	0	0
	678	0	0	0	0.841131
	679	0.344775	0.0657537	0	0
	680	0.421716	0.254238	0	0.131496
	681	0	0.153499	0	0
	682	0	0.211999	0	0
	683	0.211989	0.00455684	0	0.569336
	684	0	0.187146	0	0
	685	1.52e-15	0	0.131701	0
	686	0.293963	0.294918	0	0.187549
	687	0	0.121366	0	0
	688	0.25955	0	0	0
	689	0	0.0657541	0	0
	690	0	1.16126	0	0.375346
	691	0.692254	2.49894	0.949538	0.59562
	692	0.0657538	0	0	0
	693	1.38448	2.08024	1.23403	0.801349
	694	3.81425	4.40602	0.590024	5.29739
	695	2.77732	2.69096	2.36342	0.640779
	696	2.51674	2.61003	1.76707	4.03238
	697	0.101901	0.562192	0	1.43892
	698	2.17568	0.65189	0.452644	3.41339
	699	1.75444	6.04364	1.98065	2.60092
	700	6.27731	4.29794	1.4779	1.95405
	701	4.67218	6.01081	1.4198	2.87987
	702	7.05766	7.29995	0.357367	3.7391
	703	2.58145	7.43419	0.884474	0
	704	0.825516	4.10669	1.45936	0.120236
	705	3.76475	0	0.470591	1.90632
	706	1.0424	1.81077	2.76564	0.0921273
	707	0.0490685	0.512841	0	0
	708	0	0.565707	0	0.242747
	709	0	1.02264	0	0
	710	0	0.315843	0	0
	711	0	0.429101	0	0.631772
	712	0.0657553	0.437205	0	0
	713	0	0.352355	0.425293	0
	714	0	1.8087	0.54792	0.329689
	715	0.566021	0.447342	0	0
	716	0.121371	1.40264	0	1.62785
	717	1.52e-15	0.187185	0	0.243061
	718	0	0	0	0
	719	1.32117	0.121326	0	0.339283
	720	0.1896	1.00221	0	0.919218
	721	0	0.527732	0	0.48656
	722	3.16558	1.105	1.10234	0.131473
	723	3.22703	2.12218	3.92753	3.12654
	724	0.656598	3.56432	1.14191	0
	725	0.638095	0.290844	0	0.877631
	726	2.42847	0.49255	0	0
	727	0	0.284412	0	0.339256
	728	0.121356	2.34797	0	0
	729	0.0657577	0.51321	0	0
	730	0	0	0	0
	731	0.500288	0.712535	0.110488	0
	732	0	0	0.000218756	0.424705
	733	0	0.121411	0	0
	734	0.39645	0.121356	0	0
	735	0	0.356797	0	0
	736	0.25007	0	0	0
	737	0.429606	0.181561	0.423958	0
	738	0.121371	0	0	0.13165
	739	0	0.0657559	0	0
	740	0.294994	1.54382	1.66624	0.349298
	741	1.9761	0.405625	0	0
	742	0.687647	4.15244	1.58882	0.509277
	743	0.510095	0.211903	1.18674	0
	744	0	0.857061	0	0
	745	0	0.828576	0.848068	0.545841
	746	0.582199	0	0	1.37923
	747	0	0.0657581	0	0
	748	0.0656972	0.316366	0	0.986377
	749	0	0.284423	0	0
	750	0.121339	0.0657427	0.569554	0
	751	0	0.356752	0	0
	752	0	1.52e-15	0	0
	753	0	0.400912	0	0
	754	0.685243	0.926217	0	0
	755	0	0	0	1.40289
	756	0.0657559	0.0657573	0	0.0956859
	757	0.492807	0	3.04e-15	3.04e-15
	758	0	1.01768	0	0
	759	0	1.39691	0	0
	760	0.398907	0.472597	1.12708	0.146693
	761	0.169496	0.574872	0	0
	762	0.0801023	0	0	0
	763	0	0.726654	0	0
	764	3.04e-15	0.437345	0	0
	765	1.52e-15	0.187205	0.131849	6.09e-15
	766	0	0	0.132121	0
	767	0.632309	0	0	1.85103
	768	0.345019	0.358188	1.2383	0.492879
	769	0.0657209	0.169486	0	0
	770	1.85633	0.461677	0.313241	0.617096
	771	0.208222	0	0	0.664321
	772	0.370638	1.42316	2.63793	0
	773	0	0.300276	0	0
	774	2.52966	1.40472	0.611945	0.241617
	775	0	0	0	0.243143
	776	0.0657873	1.16811	0	0
	777	1.9087	0.92785	0.789666	1.69263
	778	0.354418	1.98869	1.08564	0.744187
	779	0	0	0.705274	0.803054
	780	0.997375	0.736151	0.131481	1.4848
	781	1.64492	0.0657137	0	0
	782	0.120989	1.25593	0.762669	1.24222
	783	0.0657369	0.121336	0.0636113	0
	784	0.801224	0	0.476501	0
	785	0.194436	0.626118	0	0.1314
	786	2.23979	0.0512483	0	0
	787	0	0.16954	0	0
	788	0.0920814	0.284322	0	0.793053
	789	0.12135	0.205222	0	3.04e-15
	790	2.92072	0.249986	0	0
	791	1.05796	0	0.132268	3.04e-15
	792	0.149253	0.865863	0	0.976976
	793	3.02403	0.903632	0.194973	0.675987
	794	4.02943	2.58028	0	0.850545
	795	0.565688	1.55225	0.107123	0
	796	0	0.400987	0	0.695181
	797	6.5238	3.19162	0.563606	0.504789
	798	3.66883	3.03734	0.360234	0.827219
	799	1.04866	1.88781	0.456703	0.489607
	800	2.3779	1.13796	1.82733	3.84428
	801	0.371365	0	0	0
	802	0	2.13182	0.584403	1.59504
	803	0	0.415005	0	0.585708
	804	0	0	0	0
	805	0.00109031	0.680532	0.298388	0
	806	0	1.14399	0	0
	807	0.547195	0.154449	0	0
	808	0	1.52e-15	0	0
	809	0.583423	0.597589	1.83835	0
	810	0	0	0	0
	811	0	0	0	0
	812	0.000379531	1.11703	0.631512	0.737635
	813	1.3159	0	0.355031	1.74858
	814	0	1.06697	0	0.562213
	815	0	0	0	1.87454
	816	0.85196	0.111584	0	0
	817	0	0.419655	0	0
	818	0	1.01892	0	0
	819	0.466742	1.6847	0.451665	0
	820	0.698119	0.650171	0.131491	0.927155
	821	0	1.03979	0	0
	822	0.293404	0.465139	0.339511	0
	823	0.121215	0.0263063	0	1.7507
	824	0.0564055	0.252373	1.24004	0.377206
	825	0	0	0	0
	826	0	0.301784	0.152082	0
	827	0	0	0.97986	3.26956
	828	0.00229744	0.625174	0.579768	1.51242
	829	0.000456802	3.48142	1.60994	5.15071
	830	1.96389	0.548649	1.48027	2.47661
	831	0.000296135	2.92114	0.949103	0.627807
	832	0.267314	0.277717	0	0
	833	0	0	0	0
	834	0.0418058	2.13646	1.05385	1.57571
	835	0	0.789287	0	0.995662
	836	0.792716	0.57739	0	0.950445
	837	0	0	0	0
	838	0.35522	0	0	0.709138
	839	0.16945	0.0656926	0	0.64502
	840	2.60683	1.33718	1.53794	3.55806
	841	0.052542	0.2791	0	0
	842	0.197422	0.12135	0	0
	843	1.58528	0.46325	1.38483	3.80125
	844	1.14066	0.970528	0.688284	1.92693
	845	0.608137	0.0171845	1.9303	0
	846	0.0480669	0.84229	2.80114	1.99269
	847	0	1.22291	1.11503	2.45384
	848	0.146255	0.214224	1.8944	1.02759
	849	0.685797	0.0248639	4.49279	2.00952
	850	0.12129	0.441309	0.775639	0.131446
	851	1.56945	0.317487	0	1.08483

[truncated: 20 more sheets: Figure 4b, Figure 4c, Figure 5b-d, Figure 5e, Figure 5f, Figure 6a, Figure 6c, Figure S1a,b, Figure S1c, Figure S2a,b, Figure S2c, Figure S3a,b, Figure S3c, Figure S4a,b, Figure S4c, Figure S5a,b, Figure S5c, Figure S5d, Figure S6, Figure S7]
